# Supplementary material for: Synthesis and bio-molecular study of (+)-N-Acetyl-α-amino acid dehydroabietylamine derivative for the selective therapy of hepatocellular carcinoma
Source: BMC Cancer. 2016 Nov 14;16:883. doi: 10.1186/s12885-016-2942-5 (PMC5109647; doi:10.1186/s12885-016-2942-5)
Supplement: Additional file 4: — Table S1. Microarray data of DAAD2-sensitive Hep3B cell line. Class comparison analyses using microarray data of DAAD2-sensitive Hep3B cell line provided the lists of genes differentially expressed as a result of DAAD2 treatments. (XLS 229 kb) [file 12885_2016_2942_MOESM4_ESM.xls]

## Sheet: Table S1
ProbeSet	Symbol	Name	EntrezID	Fold-change Drug/Control	Fold-change Control/Drug	Geom mean of intensities in class HEP3B Control	Geom mean of intensities in class HEP3B Drug	Parametric p-value	FDR	Permutation p-value
214974_x_at	CXCL5	chemokine (C-X-C motif) ligand 5	6374	6.74977	0.15	55.19	372.52	5.43e-05	0.288	0.333333
209118_s_at	TUBA1A	tubulin, alpha 1a	7846	5.78805	0.17	25.43	147.19	0.0017515	0.39	0.333333
202859_x_at	IL8	interleukin 8	3576	4.80698	0.21	27.51	132.24	0.0206654	0.418	0.333333
205659_at	HDAC9	histone deacetylase 9	9734	3.1047	0.32	28.75	89.26	0.0027658	0.39	0.333333
203828_s_at	IL32	interleukin 32	9235	3.07047	0.33	54.92	168.63	8.03e-05	0.288	0.333333
205890_s_at	NA	NA	NA	3.00337	0.33	157.17	472.04	0.003159	0.39	0.333333
205543_at	HSPA4L	heat shock 70kDa protein 4-like	22824	2.99726	0.33	21.86	65.52	3.2e-06	0.175	0.333333
211506_s_at	IL8	interleukin 8	3576	2.93665	0.34	12.47	36.62	0.0345951	0.451	0.333333
202458_at	PRSS23	protease, serine, 23	11098	2.83493	0.35	31.32	88.79	0.0035846	0.39	0.333333
217997_at	PHLDA1	pleckstrin homology-like domain, family A, member 1	22822	2.69285	0.37	16.93	45.59	0.042663	0.47	0.333333
215101_s_at	CXCL5	chemokine (C-X-C motif) ligand 5	6374	2.60615	0.38	14.32	37.32	0.0092773	0.394	0.333333
213931_at	NA	NA	NA	2.43358	0.41	100.95	245.67	8.27e-05	0.288	0.333333
206010_at	HABP2	hyaluronan binding protein 2	3026	2.42347	0.41	28.03	67.93	0.0007565	0.373	0.333333
225786_at	NCRNA00201	non-protein coding RNA 201	284702	2.36975	0.42	35.97	85.24	0.0002719	0.368	0.333333
204470_at	CXCL1	chemokine (C-X-C motif) ligand 1 (melanoma growth stimulating activity, alpha)	2919	2.35428	0.42	62.69	147.59	0.0209784	0.418	0.333333
206976_s_at	HSPH1	heat shock 105kDa/110kDa protein 1	10808	2.34881	0.43	215.39	505.91	0.0005516	0.368	0.333333
209949_at	NCF2	neutrophil cytosolic factor 2	4688	2.32916	0.43	11.97	27.88	0.0078637	0.39	0.333333
238549_at	CBFA2T2	core-binding factor, runt domain, alpha subunit 2; translocated to, 2	9139	2.31791	0.43	16.86	39.08	2.54e-05	0.288	0.333333
219288_at	C3orf14	chromosome 3 open reading frame 14	57415	2.30385	0.43	69.87	160.97	5.83e-05	0.288	0.333333
204326_x_at	MT1X	metallothionein 1X	4501	2.28119	0.44	68.85	157.06	0.0003116	0.368	0.333333
237086_at	FOXA1	forkhead box A1	3169	2.24561	0.45	13.11	29.44	0.0001069	0.332	0.333333
237435_at	NA	NA	NA	2.24036	0.45	8.82	19.76	0.0107622	0.396	0.333333
209754_s_at	TMPO	thymopoietin	7112	2.23085	0.45	28.72	64.07	0.0321551	0.442	0.333333
201123_s_at	EIF5A	eukaryotic translation initiation factor 5A	1984	2.22412	0.45	863.83	1921.26	0.0294677	0.437	0.333333
201109_s_at	THBS1	thrombospondin 1	7057	2.21832	0.45	53.18	117.97	0.0417376	0.466	0.666667
1552766_at	HS6ST2	heparan sulfate 6-O-sulfotransferase 2	90161	2.21603	0.45	10.23	22.67	7.49e-05	0.288	0.333333
206024_at	HPD	4-hydroxyphenylpyruvate dioxygenase	3242	2.19494	0.46	28.06	61.59	4.53e-05	0.288	0.333333
201798_s_at	MYOF	myoferlin	26509	2.19466	0.46	20.24	44.42	0.0023473	0.39	0.333333
224917_at	NA	NA	NA	2.19388	0.46	104.65	229.59	5.06e-05	0.288	0.333333
206336_at	CXCL6	chemokine (C-X-C motif) ligand 6 (granulocyte chemotactic protein 2)	6372	2.18268	0.46	24.36	53.17	0.0195412	0.418	0.333333
205239_at	AREG	amphiregulin	374	2.1742	0.46	129.62	281.82	0.0071421	0.39	0.333333
241937_s_at	WDR4	WD repeat domain 4	10785	2.14554	0.47	32.98	70.76	0.0006671	0.368	0.333333
200800_s_at	NA	NA	NA	2.14525	0.47	79.86	171.32	0.0024634	0.39	0.333333
223940_x_at	MALAT1	metastasis associated lung adenocarcinoma transcript 1 (non-protein coding)	378938	2.13288	0.47	76.76	163.72	0.0034255	0.39	0.333333
228157_at	ZNF207	zinc finger protein 207	7756	2.13205	0.47	50.74	108.18	0.0069721	0.39	0.333333
225018_at	SPIRE1	spire homolog 1 (Drosophila)	56907	2.12685	0.47	23.02	48.96	0.0007285	0.368	0.333333
1552673_at	RFX6	regulatory factor X, 6	222546	2.11904	0.47	44.02	93.28	0.0023646	0.39	0.333333
218456_at	CAPRIN2	caprin family member 2	65981	2.10344	0.48	48.24	101.47	0.000388	0.368	0.333333
232007_at	AGPAT5	1-acylglycerol-3-phosphate O-acyltransferase 5 (lysophosphatidic acid acyltransferase, epsilon)	55326	2.09963	0.48	8.13	17.07	4.55e-05	0.288	0.333333
225107_at	HNRNPA2B1	heterogeneous nuclear ribonucleoprotein A2/B1	3181	2.09243	0.48	174.08	364.25	0.0005285	0.368	0.333333
212327_at	LIMCH1	LIM and calponin homology domains 1	22998	2.06308	0.48	35.83	73.92	0.0045049	0.39	0.333333
201976_s_at	MYO10	myosin X	4651	2.06257	0.48	38.2	78.79	0.0013366	0.386	0.333333
230229_at	DLG1	discs, large homolog 1 (Drosophila)	1739	2.05803	0.49	17.06	35.11	0.0163726	0.41	0.333333
209735_at	ABCG2	ATP-binding cassette, sub-family G (WHITE), member 2	9429	2.04642	0.49	77.98	159.58	0.0010795	0.386	0.333333
225835_at	SLC12A2	solute carrier family 12 (sodium/potassium/chloride transporters), member 2	6558	2.04061	0.49	127.57	260.32	0.0061801	0.39	0.333333
206724_at	CBX4	chromobox homolog 4	8535	2.02937	0.49	70.47	143.01	0.0218052	0.418	0.333333
208744_x_at	HSPH1	heat shock 105kDa/110kDa protein 1	10808	2.01041	0.5	68.21	137.13	0.0038411	0.39	0.333333
208798_x_at	GOLGA8A	golgin A8 family, member A	23015	2.00777	0.5	14.16	28.43	8.42e-05	0.288	0.333333
225665_at	ZAK	sterile alpha motif and leucine zipper containing kinase AZK	51776	2.00541	0.5	79.43	159.29	5.75e-05	0.288	0.333333
228708_at	RAB27B	RAB27B, member RAS oncogene family	5874	2.00541	0.5	90.52	181.53	0.0025475	0.39	0.333333
228318_s_at	CRIPAK	cysteine-rich PAK1 inhibitor	285464	2.00078	0.5	38.23	76.49	0.0114778	0.396	0.333333
206805_at	SEMA3A	sema domain, immunoglobulin domain (Ig), short basic domain, secreted, (semaphorin) 3A	10371	1.99558	0.5	49.77	99.32	0.0016471	0.386	0.333333
205123_s_at	TMEFF1	transmembrane protein with EGF-like and two follistatin-like domains 1	8577	1.99092	0.5	81.5	162.26	0.0008479	0.386	0.333333
242923_at	ZNF678	zinc finger protein 678	339500	1.98855	0.5	29.69	59.04	0.0001944	0.368	0.333333
202902_s_at	CTSS	cathepsin S	1520	1.97519	0.51	23.38	46.18	0.0030473	0.39	0.333333
204359_at	FLRT2	fibronectin leucine rich transmembrane protein 2	23768	1.97197	0.51	45.67	90.06	0.0055343	0.39	0.333333
202979_s_at	CREBZF	CREB/ATF bZIP transcription factor	58487	1.96582	0.51	31.01	60.96	6.11e-05	0.288	0.333333
235573_at	NA	NA	NA	1.96116	0.51	12.1	23.73	0.0018844	0.39	0.333333
1554415_at	TAF5L	TAF5-like RNA polymerase II, p300/CBP-associated factor (PCAF)-associated factor, 65kDa	27097	1.95296	0.51	16.58	32.38	0.0003217	0.368	0.333333
1555225_at	C1orf43	chromosome 1 open reading frame 43	25912	1.94948	0.51	19.2	37.43	0.0091104	0.394	0.333333
204602_at	DKK1	dickkopf homolog 1 (Xenopus laevis)	22943	1.91623	0.52	2422.06	4641.23	0.0124693	0.403	0.333333
202889_x_at	MAP7	microtubule-associated protein 7	9053	1.9115	0.52	44.52	85.1	0.0100857	0.396	0.333333
221507_at	TNPO2	transportin 2	30000	1.90038	0.53	80.81	153.57	0.0248527	0.427	0.333333
242263_at	TMED5	transmembrane emp24 protein transport domain containing 5	50999	1.89997	0.53	28.69	54.51	0.0020747	0.39	0.333333
229228_at	CREB5	cAMP responsive element binding protein 5	9586	1.89812	0.53	25.03	47.51	0.0245301	0.426	0.333333
228851_s_at	ENSA	endosulfine alpha	2029	1.8953	0.53	101.15	191.71	0.0028961	0.39	0.333333
201948_at	GNL2	guanine nucleotide binding protein-like 2 (nucleolar)	29889	1.89188	0.53	96.37	182.32	0.0001865	0.368	0.333333
211672_s_at	ARPC4	actin related protein 2/3 complex, subunit 4, 20kDa	10093	1.89069	0.53	29.64	56.04	0.0066547	0.39	0.333333
203269_at	NSMAF	neutral sphingomyelinase (N-SMase) activation associated factor	8439	1.87687	0.53	35.41	66.46	0.000874	0.386	0.333333
221879_at	CALML4	calmodulin-like 4	91860	1.87552	0.53	89.65	168.14	0.0006815	0.368	0.333333
1554433_a_at	ZNF146	zinc finger protein 146	7705	1.87413	0.53	41.55	77.87	0.0113416	0.396	0.333333
211549_s_at	HPGD	hydroxyprostaglandin dehydrogenase 15-(NAD)	3248	1.87203	0.53	83.3	155.94	0.0049827	0.39	0.333333
219355_at	CXorf57	chromosome X open reading frame 57	55086	1.8694	0.53	51.38	96.05	0.0006709	0.368	0.333333
218813_s_at	SH3GLB2	SH3-domain GRB2-like endophilin B2	56904	1.86902	0.53	23.82	44.52	0.0108261	0.396	0.333333
214782_at	CTTN	cortactin	2017	1.86499	0.54	13.11	24.45	0.0136251	0.408	0.333333
223413_s_at	LYAR	Ly1 antibody reactive homolog (mouse)	55646	1.86382	0.54	155.24	289.34	0.0035213	0.39	0.333333
212473_s_at	MICAL2	microtubule associated monoxygenase, calponin and LIM domain containing 2	9645	1.86337	0.54	20.2	37.64	0.0262163	0.431	0.333333
219595_at	NA	NA	NA	1.86306	0.54	27.53	51.29	0.0183372	0.416	0.333333
228999_at	CHD2	chromodomain helicase DNA binding protein 2	1106	1.86086	0.54	30.76	57.24	0.0012277	0.386	0.333333
205923_at	RELN	reelin	5649	1.86003	0.54	453.45	843.43	0.0010825	0.386	0.333333
214612_x_at	MAGEA6	melanoma antigen family A, 6	4105	1.85503	0.54	59.46	110.3	0.0041719	0.39	0.333333
211555_s_at	GUCY1B3	guanylate cyclase 1, soluble, beta 3	2983	1.8507	0.54	32.15	59.5	0.0001607	0.368	0.333333
206029_at	ANKRD1	ankyrin repeat domain 1 (cardiac muscle)	27063	1.8496	0.54	12.5	23.12	0.0385824	0.459	0.333333
AFFX-HUMISGF3A/M97935_MB_at	STAT1	signal transducer and activator of transcription 1, 91kDa	6772	1.8474	0.54	20.38	37.65	0.0039413	0.39	0.333333
211998_at	H3F3B	H3 histone, family 3B (H3.3B)	3021	1.8429	0.54	73.01	134.55	0.0006507	0.368	0.333333
205289_at	BMP2	bone morphogenetic protein 2	650	1.84114	0.54	14.73	27.12	0.0010632	0.386	0.333333
1555878_at	RPS24	ribosomal protein S24	6229	1.84079	0.54	11.18	20.58	0.0004266	0.368	0.333333
210236_at	PPFIA1	protein tyrosine phosphatase, receptor type, f polypeptide (PTPRF), interacting protein (liprin), alpha 1	8500	1.83885	0.54	143.72	264.28	0.0001578	0.368	0.333333
229908_s_at	UNKL	unkempt homolog (Drosophila)-like	64718	1.83174	0.55	75.24	137.82	0.000672	0.368	0.333333
204846_at	CP	ceruloplasmin (ferroxidase)	1356	1.83026	0.55	173.32	317.22	0.0090664	0.393	0.333333
218717_s_at	LEPREL1	leprecan-like 1	55214	1.83023	0.55	20.44	37.41	0.0343051	0.451	0.333333
211968_s_at	HSP90AA1	heat shock protein 90kDa alpha (cytosolic), class A member 1	3320	1.82981	0.55	830.53	1519.71	0.0127702	0.404	0.333333
226998_at	NAA15	N(alpha)-acetyltransferase 15, NatA auxiliary subunit	80155	1.82938	0.55	53.1	97.14	0.000514	0.368	0.333333
244341_at	NA	NA	NA	1.82855	0.55	16.39	29.97	0.0269316	0.432	0.333333
226316_at	NA	NA	NA	1.82774	0.55	40.52	74.06	0.0003053	0.368	0.333333
227926_s_at	NA	NA	NA	1.82659	0.55	28.66	52.35	0.0015646	0.386	0.333333
1559993_at	SFXN3	sideroflexin 3	81855	1.82654	0.55	10.55	19.27	0.0209935	0.418	0.333333
235463_s_at	LASS6	LAG1 homolog, ceramide synthase 6	253782	1.82615	0.55	33.88	61.87	0.0061232	0.39	0.333333
236565_s_at	LARP6	La ribonucleoprotein domain family, member 6	55323	1.82564	0.55	91.02	166.17	0.0005324	0.368	0.333333
213872_at	C6orf62	chromosome 6 open reading frame 62	81688	1.82527	0.55	27.07	49.41	0.0002795	0.368	0.333333
219551_at	EAF2	ELL associated factor 2	55840	1.82038	0.55	47.99	87.36	0.0003141	0.368	0.333333
238593_at	C11orf80	chromosome 11 open reading frame 80	79703	1.81982	0.55	22.81	41.51	0.0131346	0.406	0.333333
203023_at	NOP16	NOP16 nucleolar protein homolog (yeast)	51491	1.81918	0.55	39.93	72.64	0.0190891	0.418	0.333333
213647_at	DNA2	DNA replication helicase 2 homolog (yeast)	1763	1.81474	0.55	68.39	124.11	0.0018591	0.39	0.333333
209969_s_at	STAT1	signal transducer and activator of transcription 1, 91kDa	6772	1.81463	0.55	67.38	122.27	0.0002787	0.368	0.333333
209395_at	CHI3L1	chitinase 3-like 1 (cartilage glycoprotein-39)	1116	1.81455	0.55	154.27	279.93	0.0167204	0.41	0.333333
235725_at	SMAD4	SMAD family member 4	4089	1.80816	0.55	14.7	26.58	0.0023048	0.39	0.333333
239358_at	NA	NA	NA	1.80773	0.55	9.57	17.3	0.0307856	0.44	0.333333
207824_s_at	MAZ	MYC-associated zinc finger protein (purine-binding transcription factor)	4150	1.79944	0.56	21.44	38.58	0.0103539	0.396	0.333333
212016_s_at	PTBP1	polypyrimidine tract binding protein 1	5725	1.79894	0.56	60.33	108.53	0.0202389	0.418	0.333333
221768_at	SFPQ	splicing factor proline/glutamine-rich	6421	1.79861	0.56	50.5	90.83	0.0038974	0.39	0.333333
203913_s_at	HPGD	hydroxyprostaglandin dehydrogenase 15-(NAD)	3248	1.79733	0.56	231.21	415.56	0.0074845	0.39	0.333333
209369_at	ANXA3	annexin A3	306	1.79676	0.56	195.93	352.04	0.0060048	0.39	0.333333
243492_at	THEM4	thioesterase superfamily member 4	117145	1.79672	0.56	49.39	88.74	0.0011392	0.386	0.333333
235837_at	NA	NA	NA	1.79551	0.56	23.18	41.62	0.0051489	0.39	0.333333
217785_s_at	YKT6	YKT6 v-SNARE homolog (S. cerevisiae)	10652	1.7951	0.56	64.08	115.03	0.0002346	0.368	0.333333
223519_at	ZAK	sterile alpha motif and leucine zipper containing kinase AZK	51776	1.79034	0.56	12.21	21.86	0.0004078	0.368	0.333333
202127_at	PRPF4B	PRP4 pre-mRNA processing factor 4 homolog B (yeast)	8899	1.78691	0.56	87.99	157.23	0.0001638	0.368	0.333333
242669_at	UFM1	ubiquitin-fold modifier 1	51569	1.78522	0.56	17.32	30.92	0.0045825	0.39	0.333333
225955_at	METRNL	meteorin, glial cell differentiation regulator-like	284207	1.785	0.56	52.79	94.23	0.0107987	0.396	0.333333
210180_s_at	TRA2B	transformer 2 beta homolog (Drosophila)	6434	1.78434	0.56	66.03	117.82	0.0039725	0.39	0.333333
206295_at	IL18	interleukin 18 (interferon-gamma-inducing factor)	3606	1.7836	0.56	14.51	25.88	0.0002358	0.368	0.333333
1555462_at	PPP1R1C	protein phosphatase 1, regulatory (inhibitor) subunit 1C	151242	1.78348	0.56	13.44	23.97	0.0085565	0.39	0.333333
212543_at	AIM1	absent in melanoma 1	202	1.78193	0.56	171.87	306.26	0.0005607	0.368	0.333333
220172_at	DCAF17	DDB1 and CUL4 associated factor 17	80067	1.78156	0.56	20.28	36.13	0.0026633	0.39	0.333333
219628_at	ZMAT3	zinc finger, matrin-type 3	64393	1.78119	0.56	46.25	82.38	0.0036229	0.39	0.333333
204899_s_at	SAP30	Sin3A-associated protein, 30kDa	8819	1.77989	0.56	14.72	26.2	0.000362	0.368	0.333333
207231_at	DZIP3	DAZ interacting protein 3, zinc finger	9666	1.77758	0.56	22.84	40.6	0.0020026	0.39	0.333333
238774_at	NA	NA	NA	1.77598	0.56	20.98	37.26	0.0451165	0.474	0.666667
208290_s_at	EIF5	eukaryotic translation initiation factor 5	1983	1.77278	0.56	186.87	331.28	0.0064129	0.39	0.333333
227253_at	CP	ceruloplasmin (ferroxidase)	1356	1.77247	0.56	190.39	337.46	0.0155508	0.41	0.333333
209383_at	DDIT3	DNA-damage-inducible transcript 3	1649	1.77084	0.56	211.86	375.17	0.0002154	0.368	0.333333
1553810_a_at	KIAA1524	KIAA1524	57650	1.76938	0.57	56.5	99.97	0.0019943	0.39	0.333333
212563_at	BOP1	block of proliferation 1	23246	1.76886	0.57	56.59	100.1	0.0138033	0.409	0.333333
218156_s_at	TSR1	TSR1, 20S rRNA accumulation, homolog (S. cerevisiae)	55720	1.76758	0.57	130.41	230.51	0.0100878	0.396	0.333333
208478_s_at	BAX	BCL2-associated X protein	581	1.76731	0.57	98.37	173.85	0.0225963	0.42	0.333333
225361_x_at	FAM122B	family with sequence similarity 122B	159090	1.76713	0.57	51.53	91.06	0.003657	0.39	0.333333
213189_at	NA	NA	NA	1.76474	0.57	62.23	109.82	0.0074737	0.39	0.333333
223737_x_at	CHST9	carbohydrate (N-acetylgalactosamine 4-0) sulfotransferase 9	83539	1.76291	0.57	13.75	24.24	0.0317214	0.442	0.333333
209008_x_at	KRT8	keratin 8	3856	1.76195	0.57	1111.97	1959.23	0.0094508	0.394	0.333333
242711_x_at	FANCM	Fanconi anemia, complementation group M	57697	1.7619	0.57	16.59	29.23	0.0003456	0.368	0.333333
229128_s_at	ANP32E	acidic (leucine-rich) nuclear phosphoprotein 32 family, member E	81611	1.7617	0.57	102.14	179.94	0.0004342	0.368	0.333333
203027_s_at	MVD	mevalonate (diphospho) decarboxylase	4597	1.76138	0.57	77.36	136.26	0.0466258	0.477	0.333333
225662_at	ZAK	sterile alpha motif and leucine zipper containing kinase AZK	51776	1.76129	0.57	47.84	84.26	0.0025568	0.39	0.333333
212328_at	LIMCH1	LIM and calponin homology domains 1	22998	1.76021	0.57	19.1	33.62	0.0014206	0.386	0.333333
212023_s_at	MKI67	antigen identified by monoclonal antibody Ki-67	4288	1.76008	0.57	72.15	126.99	0.0002749	0.368	0.333333
202407_s_at	PRPF31	PRP31 pre-mRNA processing factor 31 homolog (S. cerevisiae)	26121	1.75951	0.57	29.69	52.24	0.0007673	0.373	0.333333
218305_at	IPO4	importin 4	79711	1.7589	0.57	99.17	174.43	0.0013429	0.386	0.333333
227084_at	DTNA	dystrobrevin, alpha	1837	1.75798	0.57	25.37	44.6	0.0016388	0.386	0.333333
203239_s_at	CNOT3	CCR4-NOT transcription complex, subunit 3	4849	1.7571	0.57	46.15	81.09	0.0005208	0.368	0.333333
227919_at	UCA1	urothelial cancer associated 1 (non-protein coding)	652995	1.7565	0.57	11.54	20.27	0.044143	0.472	0.333333
218566_s_at	CHORDC1	cysteine and histidine-rich domain (CHORD) containing 1	26973	1.75558	0.57	282.47	495.9	0.0071341	0.39	0.333333
207714_s_at	SERPINH1	serpin peptidase inhibitor, clade H (heat shock protein 47), member 1, (collagen binding protein 1)	871	1.75555	0.57	161.26	283.1	0.0082192	0.39	0.333333
234944_s_at	FAM54A	family with sequence similarity 54, member A	113115	1.7541	0.57	62.79	110.14	0.0005609	0.368	0.333333
212107_s_at	DHX9	DEAH (Asp-Glu-Ala-His) box polypeptide 9	1660	1.75139	0.57	19.75	34.59	0.0007343	0.368	0.333333
235373_at	LOC100506314	hypothetical LOC100506314	100506314	1.74865	0.57	25.98	45.43	0.0009954	0.386	0.333333
228174_at	SCAI	suppressor of cancer cell invasion	286205	1.74847	0.57	50.81	88.84	0.0002963	0.368	0.333333
223253_at	EPDR1	ependymin related protein 1 (zebrafish)	54749	1.7458	0.57	103.07	179.94	0.0005187	0.368	0.333333
233655_s_at	HAUS6	HAUS augmin-like complex, subunit 6	54801	1.74287	0.57	22.79	39.72	0.0120891	0.401	0.333333
228800_x_at	AURKAIP1	aurora kinase A interacting protein 1	54998	1.74276	0.57	33.82	58.94	0.0258949	0.43	0.333333
1557910_at	HSP90AB1	heat shock protein 90kDa alpha (cytosolic), class B member 1	3326	1.74267	0.57	77.8	135.58	0.0188361	0.417	0.333333
219493_at	SHCBP1	SHC SH2-domain binding protein 1	79801	1.74223	0.57	180.9	315.17	0.0004413	0.368	0.333333
218678_at	NES	nestin	10763	1.74191	0.57	107.29	186.89	0.0116424	0.396	0.333333
1554894_a_at	PCBD2	pterin-4 alpha-carbinolamine dehydratase/dimerization cofactor of hepatocyte nuclear factor 1 alpha (TCF1) 2	84105	1.74102	0.57	58.73	102.25	0.0006397	0.368	0.333333
223089_at	VEZT	vezatin, adherens junctions transmembrane protein	55591	1.73624	0.58	67.41	117.04	0.0003095	0.368	0.333333
238437_at	ZNF805	zinc finger protein 805	390980	1.73421	0.58	12.19	21.14	0.0100357	0.396	0.333333
236312_at	NA	NA	NA	1.7327	0.58	41.9	72.6	0.0005768	0.368	0.333333
215113_s_at	SENP3	SUMO1/sentrin/SMT3 specific peptidase 3	26168	1.73247	0.58	39.51	68.45	0.0058371	0.39	0.333333
200987_x_at	PSME3	proteasome (prosome, macropain) activator subunit 3 (PA28 gamma; Ki)	10197	1.7305	0.58	91.02	157.51	0.0034036	0.39	0.333333
223217_s_at	NFKBIZ	nuclear factor of kappa light polypeptide gene enhancer in B-cells inhibitor, zeta	64332	1.73032	0.58	55.25	95.6	0.0239289	0.422	0.333333
234759_at	NA	NA	NA	1.7274	0.58	13.94	24.08	0.0040088	0.39	0.333333
225681_at	CTHRC1	collagen triple helix repeat containing 1	115908	1.72662	0.58	145.62	251.43	0.0002635	0.368	0.333333
1554557_at	ATP11B	ATPase, class VI, type 11B	23200	1.72331	0.58	16.3	28.09	0.0345607	0.451	0.333333
37577_at	ARHGAP19	Rho GTPase activating protein 19	84986	1.72051	0.58	39.5	67.96	0.0005432	0.368	0.333333
230885_at	SPG7	spastic paraplegia 7 (pure and complicated autosomal recessive)	6687	1.72014	0.58	17.58	30.24	0.0008148	0.386	0.333333
216268_s_at	JAG1	jagged 1	182	1.71932	0.58	182.88	314.43	0.0056894	0.39	0.333333
241775_at	NA	NA	NA	1.71854	0.58	17.48	30.04	0.0320461	0.442	0.333333
221041_s_at	SLC17A5	solute carrier family 17 (anion/sugar transporter), member 5	26503	1.71826	0.58	110.42	189.73	0.0057504	0.39	0.333333
218000_s_at	PHLDA1	pleckstrin homology-like domain, family A, member 1	22822	1.71723	0.58	16.02	27.51	0.0138872	0.409	0.333333
227126_at	PTPRG	protein tyrosine phosphatase, receptor type, G	5793	1.71668	0.58	39.39	67.62	0.0041117	0.39	0.333333
64408_s_at	CALML4	calmodulin-like 4	91860	1.71558	0.58	55.34	94.94	0.0013338	0.386	0.333333
221987_s_at	TSR1	TSR1, 20S rRNA accumulation, homolog (S. cerevisiae)	55720	1.71531	0.58	113	193.83	0.0058108	0.39	0.333333
221571_at	TRAF3	TNF receptor-associated factor 3	7187	1.7152	0.58	35.78	61.37	0.0146151	0.41	0.333333
201110_s_at	THBS1	thrombospondin 1	7057	1.71393	0.58	130.84	224.25	0.0362187	0.454	0.333333
1558015_s_at	ACTR2	ARP2 actin-related protein 2 homolog (yeast)	10097	1.71369	0.58	38.35	65.72	0.0082735	0.39	0.333333
223730_at	GPC6	glypican 6	10082	1.71256	0.58	33.85	57.97	0.0002947	0.368	0.333333
220305_at	MAVS	mitochondrial antiviral signaling protein	57506	1.71165	0.58	34.68	59.36	0.0127086	0.404	0.333333
1552287_s_at	AFG3L1P	AFG3 ATPase family gene 3-like 1 (S. cerevisiae), pseudogene	172	1.71095	0.58	18.44	31.55	0.0012847	0.386	0.333333
238465_at	C5orf35	chromosome 5 open reading frame 35	133383	1.70932	0.59	54.39	92.97	0.0049511	0.39	0.333333
217478_s_at	HLA-DMA	major histocompatibility complex, class II, DM alpha	3108	1.70907	0.59	32.07	54.81	0.001201	0.386	0.333333
209007_s_at	C1orf63	chromosome 1 open reading frame 63	57035	1.70866	0.59	267.04	456.28	0.0011825	0.386	0.333333
202106_at	GOLGA3	golgin A3	2802	1.70744	0.59	74.96	127.99	0.0005374	0.368	0.333333
1552485_at	LACTB	lactamase, beta	114294	1.706	0.59	20.85	35.57	0.0162944	0.41	0.333333
218615_s_at	TMEM39A	transmembrane protein 39A	55254	1.70478	0.59	105.04	179.07	0.0018666	0.39	0.333333
242343_x_at	NA	NA	NA	1.70437	0.59	36.6	62.38	0.0069532	0.39	0.333333
227754_at	NA	NA	NA	1.70402	0.59	34.8	59.3	0.0080229	0.39	0.333333
213927_at	MAP3K9	mitogen-activated protein kinase kinase kinase 9	4293	1.7035	0.59	41.18	70.15	0.0023125	0.39	0.333333
224204_x_at	ARNTL2	aryl hydrocarbon receptor nuclear translocator-like 2	56938	1.7027	0.59	35.15	59.85	0.0020543	0.39	0.333333
222541_at	RSF1	remodeling and spacing factor 1	51773	1.70249	0.59	37.41	63.69	0.0037789	0.39	0.333333
209341_s_at	IKBKB	inhibitor of kappa light polypeptide gene enhancer in B-cells, kinase beta	3551	1.70054	0.59	35.03	59.57	0.0005881	0.368	0.333333
205006_s_at	NMT2	N-myristoyltransferase 2	9397	1.70015	0.59	20.01	34.02	0.0187697	0.417	0.333333
202552_s_at	CRIM1	cysteine rich transmembrane BMP regulator 1 (chordin-like)	51232	1.69986	0.59	27.82	47.29	0.0186045	0.417	0.333333
235296_at	EIF5A2	eukaryotic translation initiation factor 5A2	56648	1.69912	0.59	22.6	38.4	0.0147455	0.41	0.333333
225690_at	CDK12	cyclin-dependent kinase 12	51755	1.69858	0.59	74.88	127.19	0.004398	0.39	0.333333
227364_at	NA	NA	NA	1.69759	0.59	205.02	348.04	0.0004193	0.368	0.333333
225567_at	NA	NA	NA	1.69759	0.59	16.17	27.45	0.0007042	0.368	0.333333
202627_s_at	SERPINE1	serpin peptidase inhibitor, clade E (nexin, plasminogen activator inhibitor type 1), member 1	5054	1.69738	0.59	106.14	180.16	0.0477373	0.479	0.333333
218239_s_at	GTPBP4	GTP binding protein 4	23560	1.69644	0.59	214.72	364.26	0.0025304	0.39	0.333333
1556911_at	NA	NA	NA	1.69539	0.59	9.98	16.92	0.0032163	0.39	0.333333
209803_s_at	PHLDA2	pleckstrin homology-like domain, family A, member 2	7262	1.69505	0.59	96.77	164.03	0.0019252	0.39	0.333333
240921_at	NA	NA	NA	1.69303	0.59	11.76	19.91	0.002639	0.39	0.333333
202693_s_at	STK17A	serine/threonine kinase 17a	9263	1.69114	0.59	407.82	689.68	0.0107899	0.396	0.333333
212850_s_at	LRP4	low density lipoprotein receptor-related protein 4	4038	1.6898	0.59	34.3	57.96	0.0027309	0.39	0.333333
227112_at	TMCC1	transmembrane and coiled-coil domain family 1	23023	1.68816	0.59	111.05	187.47	0.0003231	0.368	0.333333
207002_s_at	PLAGL1	pleiomorphic adenoma gene-like 1	5325	1.68799	0.59	16.73	28.24	0.014554	0.409	0.333333
223492_s_at	LRRFIP1	leucine rich repeat (in FLII) interacting protein 1	9208	1.6875	0.59	21.92	36.99	0.0006972	0.368	0.333333
205811_at	POLG2	polymerase (DNA directed), gamma 2, accessory subunit	11232	1.68722	0.59	35.2	59.39	0.0046125	0.39	0.333333
213097_s_at	DNAJC2	DnaJ (Hsp40) homolog, subfamily C, member 2	27000	1.68714	0.59	330.34	557.33	0.0095222	0.394	0.333333
209876_at	GIT2	G protein-coupled receptor kinase interacting ArfGAP 2	9815	1.68698	0.59	10.83	18.27	0.0256166	0.429	0.333333
204117_at	PREP	prolyl endopeptidase	5550	1.68687	0.59	207.26	349.62	0.0015388	0.386	0.333333
214102_at	ARAP2	ArfGAP with RhoGAP domain, ankyrin repeat and PH domain 2	116984	1.68479	0.59	18.02	30.36	0.0006227	0.368	0.333333
225604_s_at	GLIPR2	GLI pathogenesis-related 2	152007	1.68385	0.59	25.02	42.13	0.0187054	0.417	0.333333
208712_at	CCND1	cyclin D1	595	1.68364	0.59	50.67	85.31	0.0121214	0.401	0.333333
218764_at	PRKCH	protein kinase C, eta	5583	1.68354	0.59	20.35	34.26	0.0018336	0.39	0.333333
221535_at	LSG1	large subunit GTPase 1 homolog (S. cerevisiae)	55341	1.6833	0.59	73.35	123.47	0.0013431	0.386	0.333333
211926_s_at	MYH9	myosin, heavy chain 9, non-muscle	4627	1.68231	0.59	29.4	49.46	0.0011802	0.386	0.333333
212551_at	CAP2	CAP, adenylate cyclase-associated protein, 2 (yeast)	10486	1.68133	0.59	95.27	160.18	0.0006492	0.368	0.333333
221807_s_at	TRABD	TraB domain containing	80305	1.67876	0.6	57.34	96.26	0.0045369	0.39	0.333333
232165_at	EPPK1	epiplakin 1	83481	1.67852	0.6	50.05	84.01	0.0033968	0.39	0.333333
223513_at	CENPJ	centromere protein J	55835	1.67845	0.6	65.93	110.66	0.0005043	0.368	0.333333
227790_at	UBE2CBP	ubiquitin-conjugating enzyme E2C binding protein	90025	1.67781	0.6	37.09	62.23	0.0078333	0.39	0.333333
225541_at	RPL22L1	ribosomal protein L22-like 1	200916	1.67763	0.6	314.33	527.33	0.0033661	0.39	0.333333
228700_at	CXorf38	chromosome X open reading frame 38	159013	1.67529	0.6	49.09	82.24	0.000531	0.368	0.333333
206613_s_at	TAF1A	TATA box binding protein (TBP)-associated factor, RNA polymerase I, A, 48kDa	9015	1.67477	0.6	27.55	46.14	0.0009631	0.386	0.333333
219828_at	C9orf86	chromosome 9 open reading frame 86	55684	1.67111	0.6	83.31	139.22	0.0024651	0.39	0.333333
243764_at	VSIG1	V-set and immunoglobulin domain containing 1	340547	1.67106	0.6	27.33	45.67	0.0050824	0.39	0.333333
214093_s_at	FUBP1	far upstream element (FUSE) binding protein 1	8880	1.67083	0.6	45.69	76.34	0.0153162	0.41	0.333333
222673_x_at	FAM122B	family with sequence similarity 122B	159090	1.67002	0.6	54.73	91.4	0.0022366	0.39	0.333333
214672_at	TTLL5	tubulin tyrosine ligase-like family, member 5	23093	1.66927	0.6	26.85	44.82	0.0008972	0.386	0.333333
1556194_a_at	NA	NA	NA	1.66799	0.6	25.18	42	0.0010569	0.386	0.333333
1558675_s_at	NEMF	nuclear export mediator factor	9147	1.66718	0.6	71.18	118.67	0.0007783	0.373	0.333333
227816_at	NTN1	netrin 1	9423	1.66655	0.6	28.49	47.48	0.0022456	0.39	0.333333
238058_at	LOC150381	hypothetical LOC150381	150381	1.66619	0.6	20.79	34.64	0.0011194	0.386	0.333333
209785_s_at	PLA2G4C	phospholipase A2, group IVC (cytosolic, calcium-independent)	8605	1.66608	0.6	56.57	94.25	0.0159627	0.41	0.333333
201971_s_at	ATP6V1A	ATPase, H+ transporting, lysosomal 70kDa, V1 subunit A	523	1.66589	0.6	34.12	56.84	0.0328148	0.445	0.333333
207096_at	SAA4	serum amyloid A4, constitutive	6291	1.66553	0.6	46.76	77.88	0.0029816	0.39	0.333333
213241_at	PLXNC1	plexin C1	10154	1.66524	0.6	25.66	42.73	0.0037259	0.39	0.333333
212325_at	LIMCH1	LIM and calponin homology domains 1	22998	1.6652	0.6	38.68	64.41	0.003972	0.39	0.333333
217847_s_at	THRAP3	thyroid hormone receptor associated protein 3	9967	1.66517	0.6	24.52	40.83	0.0150914	0.41	0.333333
232395_x_at	AGBL3	ATP/GTP binding protein-like 3	340351	1.66442	0.6	13.38	22.27	0.0004351	0.368	0.333333
227145_at	LOXL4	lysyl oxidase-like 4	84171	1.66404	0.6	71.2	118.48	0.0006326	0.368	0.333333
202179_at	BLMH	bleomycin hydrolase	642	1.66304	0.6	74.52	123.93	0.0264768	0.431	0.333333
204033_at	TRIP13	thyroid hormone receptor interactor 13	9319	1.66268	0.6	139.69	232.26	0.0005679	0.368	0.333333
225973_at	TAP2	transporter 2, ATP-binding cassette, sub-family B (MDR/TAP)	6891	1.6619	0.6	32.18	53.48	0.0024876	0.39	0.333333
202345_s_at	FABP5	fatty acid binding protein 5 (psoriasis-associated)	2171	1.66067	0.6	328.44	545.43	0.0066554	0.39	0.333333
242283_at	DNAH14	dynein, axonemal, heavy chain 14	127602	1.6604	0.6	192.67	319.91	0.0016342	0.386	0.333333
1560622_at	NA	NA	NA	1.66001	0.6	20.53	34.08	0.0169227	0.411	0.333333
222991_s_at	UBQLN1	ubiquilin 1	29979	1.65966	0.6	222.28	368.91	0.0054779	0.39	0.333333
201744_s_at	LUM	lumican	4060	1.65957	0.6	9.4	15.6	0.0406399	0.465	0.333333
50314_i_at	C20orf27	chromosome 20 open reading frame 27	54976	1.65957	0.6	73.76	122.41	0.0058397	0.39	0.333333
224400_s_at	CHST9	carbohydrate (N-acetylgalactosamine 4-0) sulfotransferase 9	83539	1.6583	0.6	14.34	23.78	0.0292524	0.437	0.333333
209438_at	PHKA2	phosphorylase kinase, alpha 2 (liver)	5256	1.65785	0.6	27.59	45.74	0.0098897	0.396	0.333333
202149_at	NEDD9	neural precursor cell expressed, developmentally down-regulated 9	4739	1.65764	0.6	100.07	165.88	0.001224	0.386	0.333333
1552634_a_at	ZNF101	zinc finger protein 101	94039	1.65691	0.6	26.32	43.61	0.0027804	0.39	0.333333
218260_at	DDA1	DET1 and DDB1 associated 1	79016	1.65663	0.6	79.07	130.99	0.0019294	0.39	0.333333
205603_s_at	DIAPH2	diaphanous homolog 2 (Drosophila)	1730	1.65598	0.6	19.33	32.01	0.0019576	0.39	0.333333
202973_x_at	FAM13A	family with sequence similarity 13, member A	10144	1.65452	0.6	43.91	72.65	0.034401	0.451	0.333333
213939_s_at	RUFY3	RUN and FYVE domain containing 3	22902	1.65446	0.6	40.4	66.84	0.0407359	0.465	0.333333
228661_s_at	NA	NA	NA	1.65343	0.6	46.34	76.62	0.0185859	0.417	0.333333
225766_s_at	TNPO1	transportin 1	3842	1.65269	0.61	154.53	255.39	0.0010647	0.386	0.333333
202708_s_at	HIST2H2BE	histone cluster 2, H2be	8349	1.65252	0.61	46.88	77.47	0.0201233	0.418	0.333333
238010_at	C1orf174	chromosome 1 open reading frame 174	339448	1.65146	0.61	75.17	124.14	0.00405	0.39	0.333333
225911_at	NPNT	nephronectin	255743	1.65129	0.61	42.7	70.51	0.0026385	0.39	0.333333
218602_s_at	HAUS6	HAUS augmin-like complex, subunit 6	54801	1.65115	0.61	56.27	92.91	0.0020371	0.39	0.333333
226223_at	NA	NA	NA	1.64884	0.61	97.42	160.63	0.0009194	0.386	0.333333
239574_at	NA	NA	NA	1.64764	0.61	19.27	31.75	0.0018765	0.39	0.333333
204128_s_at	RFC3	replication factor C (activator 1) 3, 38kDa	5983	1.64683	0.61	73.28	120.68	0.0021482	0.39	0.333333
221264_s_at	TARDBP	TAR DNA binding protein	23435	1.64591	0.61	50.27	82.74	0.0069099	0.39	0.333333
204024_at	OSGIN2	oxidative stress induced growth inhibitor family member 2	734	1.64511	0.61	25.36	41.72	0.0034506	0.39	0.333333
231120_x_at	PKIB	protein kinase (cAMP-dependent, catalytic) inhibitor beta	5570	1.64492	0.61	216.29	355.78	0.0004367	0.368	0.333333
212985_at	APBB2	amyloid beta (A4) precursor protein-binding, family B, member 2	323	1.64447	0.61	60.81	100	0.0006931	0.368	0.333333
215075_s_at	GRB2	growth factor receptor-bound protein 2	2885	1.64334	0.61	137.89	226.6	0.0085593	0.39	0.333333
203212_s_at	MTMR2	myotubularin related protein 2	8898	1.64283	0.61	28.53	46.87	0.0036915	0.39	0.333333
202771_at	FAM38A	family with sequence similarity 38, member A	9780	1.64277	0.61	108.64	178.47	0.0144151	0.409	0.333333
239624_at	NA	NA	NA	1.64157	0.61	15.54	25.51	0.0102982	0.396	0.333333
203967_at	CDC6	cell division cycle 6 homolog (S. cerevisiae)	990	1.64127	0.61	90.43	148.42	0.0023172	0.39	0.333333
210813_s_at	XRCC4	X-ray repair complementing defective repair in Chinese hamster cells 4	7518	1.64127	0.61	40.03	65.7	0.0005083	0.368	0.333333
203109_at	UBE2M	ubiquitin-conjugating enzyme E2M (UBC12 homolog, yeast)	9040	1.64115	0.61	247.85	406.76	0.0348316	0.451	0.333333
230494_at	SLC20A1	solute carrier family 20 (phosphate transporter), member 1	6574	1.63886	0.61	22.9	37.53	0.0418682	0.467	0.333333
236007_at	AKAP10	A kinase (PRKA) anchor protein 10	11216	1.63877	0.61	14.34	23.5	0.0069351	0.39	0.333333
216125_s_at	RANBP9	RAN binding protein 9	10048	1.63771	0.61	18.19	29.79	0.005481	0.39	0.333333
1569594_a_at	NEMF	nuclear export mediator factor	9147	1.63761	0.61	36.48	59.74	0.0114516	0.396	0.333333
217299_s_at	NBN	nibrin	4683	1.63701	0.61	12.7	20.79	0.0007255	0.368	0.333333
204709_s_at	KIF23	kinesin family member 23	9493	1.63683	0.61	94.28	154.32	0.0006193	0.368	0.333333
243168_at	NA	NA	NA	1.63677	0.61	20.18	33.03	0.0010874	0.386	0.333333
1557352_at	SQLE	squalene epoxidase	6713	1.63631	0.61	16.69	27.31	0.0033974	0.39	0.333333
227374_at	EARS2	glutamyl-tRNA synthetase 2, mitochondrial (putative)	124454	1.63528	0.61	73.07	119.49	0.002679	0.39	0.333333
1554414_a_at	OSGIN2	oxidative stress induced growth inhibitor family member 2	734	1.63503	0.61	29.29	47.89	0.0150147	0.41	0.333333
213694_at	RSBN1	round spermatid basic protein 1	54665	1.63481	0.61	44.99	73.55	0.0008781	0.386	0.333333
203710_at	ITPR1	inositol 1,4,5-triphosphate receptor, type 1	3708	1.63388	0.61	45.75	74.75	0.0237946	0.422	0.333333
222471_s_at	KCMF1	potassium channel modulatory factor 1	56888	1.63366	0.61	20.2	33	0.007939	0.39	0.333333
243591_at	NA	NA	NA	1.63311	0.61	8.94	14.6	0.001242	0.386	0.333333
1554807_a_at	SPIRE1	spire homolog 1 (Drosophila)	56907	1.63202	0.61	19.24	31.4	0.0006856	0.368	0.333333
222551_s_at	C8orf33	chromosome 8 open reading frame 33	65265	1.63075	0.61	33.5	54.63	0.0089612	0.391	0.333333
212865_s_at	COL14A1	collagen, type XIV, alpha 1	7373	1.63047	0.61	28.55	46.55	0.0031741	0.39	0.333333
216039_at	NA	NA	NA	1.63047	0.61	81.59	133.03	0.004453	0.39	0.333333
233924_s_at	EXOC6	exocyst complex component 6	54536	1.62975	0.61	38.65	62.99	0.0111349	0.396	0.333333
217294_s_at	ENO1	enolase 1, (alpha)	2023	1.62809	0.61	221.96	361.37	0.026811	0.432	0.333333
203627_at	IGF1R	insulin-like growth factor 1 receptor	3480	1.6258	0.61	15.66	25.46	0.0053512	0.39	0.333333
208687_x_at	HSPA8	heat shock 70kDa protein 8	3312	1.62565	0.62	2201.27	3578.49	0.0026366	0.39	0.333333
1552767_a_at	HS6ST2	heparan sulfate 6-O-sulfotransferase 2	90161	1.6255	0.62	494.79	804.28	0.00368	0.39	0.333333
231715_s_at	PYCR2	pyrroline-5-carboxylate reductase family, member 2	29920	1.62519	0.62	92.26	149.94	0.0043865	0.39	0.333333
231974_at	MLL2	myeloid/lymphoid or mixed-lineage leukemia 2	8085	1.62482	0.62	57.04	92.68	0.0169965	0.412	0.333333
226145_s_at	FRAS1	Fraser syndrome 1	80144	1.62448	0.62	197.83	321.37	0.0146198	0.41	0.333333
209314_s_at	HBS1L	HBS1-like (S. cerevisiae)	10767	1.62388	0.62	222.27	360.94	0.0005176	0.368	0.333333
204435_at	NUPL1	nucleoporin like 1	9818	1.62372	0.62	83.82	136.1	0.009652	0.394	0.333333
203444_s_at	MTA2	metastasis associated 1 family, member 2	9219	1.6237	0.62	15.36	24.94	0.003701	0.39	0.333333
203701_s_at	TRMT1	TRM1 tRNA methyltransferase 1 homolog (S. cerevisiae)	55621	1.6235	0.62	78.14	126.86	0.0052946	0.39	0.333333
222837_s_at	NAA15	N(alpha)-acetyltransferase 15, NatA auxiliary subunit	80155	1.62301	0.62	48.41	78.57	0.0049797	0.39	0.333333
235429_at	NA	NA	NA	1.62291	0.62	16.76	27.2	0.0029328	0.39	0.333333
238736_at	REV3L	REV3-like, catalytic subunit of DNA polymerase zeta (yeast)	5980	1.62272	0.62	15.32	24.86	0.0010287	0.386	0.333333
1556602_at	NA	NA	NA	1.62081	0.62	8.94	14.49	0.0056651	0.39	0.333333
205214_at	STK17B	serine/threonine kinase 17b	9262	1.62075	0.62	12.34	20	0.0281789	0.436	0.333333
242273_at	NA	NA	NA	1.62069	0.62	10.44	16.92	0.0109297	0.396	0.333333
228504_at	SCN7A	sodium channel, voltage-gated, type VII, alpha	6332	1.62051	0.62	40.08	64.95	0.0044439	0.39	0.333333
218775_s_at	WWC2	WW and C2 domain containing 2	80014	1.62035	0.62	24.47	39.65	0.0115299	0.396	0.333333
235190_at	NA	NA	NA	1.62013	0.62	114.67	185.78	0.0114207	0.396	0.333333
217564_s_at	CPS1	carbamoyl-phosphate synthase 1, mitochondrial	1373	1.6196	0.62	50.42	81.66	0.0012504	0.386	0.333333
226000_at	CTTNBP2NL	CTTNBP2 N-terminal like	55917	1.61956	0.62	25.05	40.57	0.0174278	0.414	0.333333
232150_at	NA	NA	NA	1.61907	0.62	22.34	36.17	0.0005376	0.368	0.333333
223265_at	SH3BP5L	SH3-binding domain protein 5-like	80851	1.61858	0.62	52.96	85.72	0.0040252	0.39	0.333333
212364_at	MYO1B	myosin IB	4430	1.61826	0.62	189.45	306.58	0.0070547	0.39	0.333333
201012_at	ANXA1	annexin A1	301	1.6176	0.62	13.18	21.32	0.0020317	0.39	0.333333
1556035_s_at	ZNF207	zinc finger protein 207	7756	1.61736	0.62	33.87	54.78	0.0020834	0.39	0.333333
228496_s_at	CRIM1	cysteine rich transmembrane BMP regulator 1 (chordin-like)	51232	1.61726	0.62	15.18	24.55	0.025716	0.429	0.333333
225805_at	HNRNPU	heterogeneous nuclear ribonucleoprotein U (scaffold attachment factor A)	3192	1.61716	0.62	53.73	86.89	0.0124256	0.402	0.333333
228852_at	ENSA	endosulfine alpha	2029	1.61702	0.62	109.04	176.32	0.0015209	0.386	0.333333
201108_s_at	THBS1	thrombospondin 1	7057	1.61688	0.62	63.61	102.85	0.0009363	0.386	0.333333
217911_s_at	BAG3	BCL2-associated athanogene 3	9531	1.61675	0.62	107.79	174.27	0.0008523	0.386	0.333333
211969_at	HSP90AA1	heat shock protein 90kDa alpha (cytosolic), class A member 1	3320	1.61596	0.62	2823.32	4562.38	0.0095141	0.394	0.333333
234304_s_at	IPO11	importin 11	51194	1.61403	0.62	65.42	105.59	0.0008333	0.386	0.333333
205770_at	GSR	glutathione reductase	2936	1.61394	0.62	42.61	68.77	0.0016223	0.386	0.333333
222717_at	SDPR	serum deprivation response	8436	1.61391	0.62	42.71	68.93	0.0019117	0.39	0.333333
224430_s_at	MTO1	mitochondrial translation optimization 1 homolog (S. cerevisiae)	25821	1.61372	0.62	116.91	188.66	0.0029807	0.39	0.333333
217805_at	ILF3	interleukin enhancer binding factor 3, 90kDa	3609	1.61283	0.62	183.33	295.68	0.0006249	0.368	0.333333
204016_at	LARS2	leucyl-tRNA synthetase 2, mitochondrial	23395	1.61165	0.62	67.44	108.69	0.0120801	0.401	0.333333
229544_at	NA	NA	NA	1.61099	0.62	22.57	36.36	0.001569	0.386	0.333333
206854_s_at	MAP3K7	mitogen-activated protein kinase kinase kinase 7	6885	1.61059	0.62	160.78	258.95	0.0042883	0.39	0.333333
214553_s_at	ARPP19	cAMP-regulated phosphoprotein, 19kDa	10776	1.61025	0.62	47.03	75.73	0.0024968	0.39	0.333333
212693_at	MDN1	MDN1, midasin homolog (yeast)	23195	1.61015	0.62	69.95	112.63	0.0019533	0.39	0.333333
1555730_a_at	CFL1	cofilin 1 (non-muscle)	1072	1.61008	0.62	1324.04	2131.81	0.00601	0.39	0.333333
204315_s_at	GTSE1	G-2 and S-phase expressed 1	51512	1.61002	0.62	20.95	33.73	0.0138897	0.409	0.333333
209191_at	TUBB6	tubulin, beta 6	84617	1.60968	0.62	238.52	383.94	0.0063811	0.39	0.333333
236685_at	NA	NA	NA	1.6089	0.62	8.54	13.74	0.0016886	0.386	0.333333
224200_s_at	RAD18	RAD18 homolog (S. cerevisiae)	56852	1.60884	0.62	27.15	43.68	0.0010679	0.386	0.333333
230323_s_at	TMEM45B	transmembrane protein 45B	120224	1.60789	0.62	195.43	314.23	0.0007118	0.368	0.333333
211080_s_at	NEK2	NIMA (never in mitosis gene a)-related kinase 2	4751	1.60581	0.62	78.16	125.51	0.0054424	0.39	0.333333
225099_at	FBXO45	F-box protein 45	200933	1.60558	0.62	185.26	297.45	0.0014187	0.386	0.333333
218963_s_at	KRT23	keratin 23 (histone deacetylase inducible)	25984	1.6047	0.62	715.81	1148.66	0.0331953	0.447	0.333333
230389_at	FNBP1	formin binding protein 1	23048	1.60421	0.62	15.69	25.17	0.0010568	0.386	0.333333
226269_at	GDAP1	ganglioside-induced differentiation-associated protein 1	54332	1.60406	0.62	25.13	40.31	0.0138075	0.409	0.333333
223700_at	MND1	meiotic nuclear divisions 1 homolog (S. cerevisiae)	84057	1.60111	0.62	109.98	176.09	0.0006248	0.368	0.333333
222310_at	SCAF4	SR-related CTD-associated factor 4	57466	1.60065	0.62	12.37	19.8	0.0117547	0.397	0.333333
227473_at	CTTN	cortactin	2017	1.60039	0.62	50.7	81.14	0.0390615	0.46	0.333333
1554883_a_at	ERCC8	excision repair cross-complementing rodent repair deficiency, complementation group 8	1161	1.60009	0.62	21.38	34.21	0.0020375	0.39	0.333333
234995_at	SPICE1	spindle and centriole associated protein 1	152185	1.6	0.63	73.1	116.96	0.0052724	0.39	0.333333
237449_at	SP8	Sp8 transcription factor	221833	1.5995	0.63	40.4	64.62	0.007301	0.39	0.333333
37965_at	PARVB	parvin, beta	29780	1.59929	0.63	28.25	45.18	0.0059281	0.39	0.333333
223254_s_at	G2E3	G2/M-phase specific E3 ubiquitin protein ligase	55632	1.59831	0.63	79.29	126.73	0.0058339	0.39	0.333333
213746_s_at	FLNA	filamin A, alpha	2316	1.59781	0.63	42.84	68.45	0.0174596	0.414	0.333333
209853_s_at	PSME3	proteasome (prosome, macropain) activator subunit 3 (PA28 gamma; Ki)	10197	1.59763	0.63	67.65	108.08	0.0080151	0.39	0.333333
217047_s_at	FAM13A	family with sequence similarity 13, member A	10144	1.59758	0.63	38.89	62.13	0.0095053	0.394	0.333333
210338_s_at	HSPA8	heat shock 70kDa protein 8	3312	1.59745	0.63	1190.29	1901.43	0.0204755	0.418	0.333333
219294_at	CENPQ	centromere protein Q	55166	1.59739	0.63	55.91	89.31	0.0116126	0.396	0.333333
225842_at	PHLDA1	pleckstrin homology-like domain, family A, member 1	22822	1.59661	0.63	54.81	87.51	0.0394585	0.461	0.333333
211977_at	GPR107	G protein-coupled receptor 107	57720	1.59651	0.63	32.07	51.2	0.0114309	0.396	0.333333
203622_s_at	PNO1	partner of NOB1 homolog (S. cerevisiae)	56902	1.59602	0.63	187.51	299.27	0.0192151	0.418	0.333333
229366_at	NA	NA	NA	1.59592	0.63	22.05	35.19	0.0355362	0.453	0.333333
204369_at	PIK3CA	phosphoinositide-3-kinase, catalytic, alpha polypeptide	5290	1.59571	0.63	52.19	83.28	0.0025889	0.39	0.333333
212526_at	SPG20	spastic paraplegia 20 (Troyer syndrome)	23111	1.59542	0.63	119.16	190.11	0.0057471	0.39	0.333333
1554761_a_at	HEATR2	HEAT repeat containing 2	54919	1.59523	0.63	37.28	59.47	0.0143095	0.409	0.333333
225902_at	NA	NA	NA	1.59466	0.63	61.8	98.55	0.001208	0.386	0.333333
235965_at	NA	NA	NA	1.59433	0.63	67.37	107.41	0.0066148	0.39	0.333333
241905_at	PIK3C2A	phosphoinositide-3-kinase, class 2, alpha polypeptide	5286	1.59389	0.63	8.84	14.09	0.0226027	0.42	0.333333
210235_s_at	PPFIA1	protein tyrosine phosphatase, receptor type, f polypeptide (PTPRF), interacting protein (liprin), alpha 1	8500	1.59327	0.63	104.32	166.21	0.0008909	0.386	0.333333
220200_s_at	SETD8	SET domain containing (lysine methyltransferase) 8	387893	1.59268	0.63	33.61	53.53	0.0066081	0.39	0.333333
238467_at	NA	NA	NA	1.59201	0.63	28.53	45.42	0.0019979	0.39	0.333333
211932_at	HNRNPA3	heterogeneous nuclear ribonucleoprotein A3	220988	1.59183	0.63	352.92	561.79	0.003109	0.39	0.333333
206116_s_at	TPM1	tropomyosin 1 (alpha)	7168	1.59183	0.63	91.58	145.78	0.0373466	0.456	0.333333
212847_at	FUBP1	far upstream element (FUSE) binding protein 1	8880	1.59168	0.63	30.76	48.96	0.0400877	0.463	0.333333
1552486_s_at	LACTB	lactamase, beta	114294	1.59136	0.63	94.95	151.1	0.0065496	0.39	0.333333
218984_at	PUS7	pseudouridylate synthase 7 homolog (S. cerevisiae)	54517	1.59135	0.63	177.73	282.83	0.0050432	0.39	0.333333
228176_at	NA	NA	NA	1.59122	0.63	99.27	157.96	0.0009875	0.386	0.333333
1554441_a_at	WAPAL	wings apart-like homolog (Drosophila)	23063	1.59098	0.63	66.72	106.15	0.0107595	0.396	0.333333
202659_at	PSMB10	proteasome (prosome, macropain) subunit, beta type, 10	5699	1.59073	0.63	36.26	57.68	0.0016566	0.386	0.333333
218564_at	RFWD3	ring finger and WD repeat domain 3	55159	1.59063	0.63	40.77	64.85	0.0447075	0.474	0.333333
243110_x_at	NPW	neuropeptide W	283869	1.5901	0.63	74.14	117.89	0.0007101	0.368	0.333333
202375_at	SEC24D	SEC24 family, member D (S. cerevisiae)	9871	1.58842	0.63	167.89	266.68	0.0020715	0.39	0.333333
229949_at	NA	NA	NA	1.58824	0.63	65.79	104.49	0.0060339	0.39	0.333333
227295_at	IKBIP	IKBKB interacting protein	121457	1.58722	0.63	181.09	287.43	0.0067839	0.39	0.333333
228245_s_at	NA	NA	NA	1.58719	0.63	72.6	115.23	0.0033449	0.39	0.333333
224995_at	SPIRE1	spire homolog 1 (Drosophila)	56907	1.58695	0.63	49.05	77.84	0.0114685	0.396	0.333333
217765_at	NRBP1	nuclear receptor binding protein 1	29959	1.58629	0.63	64.32	102.03	0.019479	0.418	0.333333
207845_s_at	ANAPC10	anaphase promoting complex subunit 10	10393	1.58622	0.63	106.41	168.79	0.0014765	0.386	0.333333
213358_at	KIAA0802	KIAA0802	23255	1.5861	0.63	44.6	70.74	0.0017598	0.39	0.333333
212055_at	C18orf10	chromosome 18 open reading frame 10	25941	1.58536	0.63	35.38	56.09	0.0283496	0.437	0.333333
212223_at	IDS	iduronate 2-sulfatase	3423	1.5853	0.63	35.93	56.96	0.0079806	0.39	0.333333
236752_at	NA	NA	NA	1.58461	0.63	18.97	30.06	0.0090083	0.392	0.333333
235683_at	SESN3	sestrin 3	143686	1.58439	0.63	14.22	22.53	0.0033227	0.39	0.333333
204113_at	CELF1	CUGBP, Elav-like family member 1	10658	1.584	0.63	45.24	71.66	0.0012414	0.386	0.333333
226400_at	CDC42	cell division cycle 42 (GTP binding protein, 25kDa)	998	1.5833	0.63	181.45	287.29	0.0016359	0.386	0.333333
218238_at	GTPBP4	GTP binding protein 4	23560	1.58299	0.63	144.72	229.09	0.0036746	0.39	0.333333
202694_at	STK17A	serine/threonine kinase 17a	9263	1.58284	0.63	18.53	29.33	0.0214908	0.418	0.333333
227093_at	USP36	ubiquitin specific peptidase 36	57602	1.58264	0.63	37.45	59.27	0.0022392	0.39	0.333333
204699_s_at	DIEXF	digestive organ expansion factor homolog (zebrafish)	27042	1.58225	0.63	54.41	86.09	0.0192109	0.418	0.333333
232270_at	C9orf3	chromosome 9 open reading frame 3	84909	1.58212	0.63	30.99	49.03	0.0049224	0.39	0.333333
223308_s_at	WDR5	WD repeat domain 5	11091	1.58153	0.63	92.91	146.94	0.002268	0.39	0.333333
229083_at	NA	NA	NA	1.58145	0.63	44.2	69.9	0.007334	0.39	0.333333
205460_at	NPAS2	neuronal PAS domain protein 2	4862	1.58073	0.63	25.64	40.53	0.010832	0.396	0.333333
209772_s_at	CD24	CD24 molecule	100133941	1.5787	0.63	836.74	1320.96	0.0037865	0.39	0.333333
207014_at	GABRA2	gamma-aminobutyric acid (GABA) A receptor, alpha 2	2555	1.57819	0.63	90.8	143.3	0.0055812	0.39	0.333333
242146_at	SNRPA1	small nuclear ribonucleoprotein polypeptide A'	6627	1.57755	0.63	8.64	13.63	0.0069333	0.39	0.333333
200790_at	ODC1	ornithine decarboxylase 1	4953	1.57661	0.63	746.78	1177.38	0.0048156	0.39	0.333333
212219_at	PSME4	proteasome (prosome, macropain) activator subunit 4	23198	1.57647	0.63	395.18	622.99	0.0022559	0.39	0.333333
214724_at	DIXDC1	DIX domain containing 1	85458	1.57639	0.63	52.69	83.06	0.0159908	0.41	0.333333
221899_at	N4BP2L2	NEDD4 binding protein 2-like 2	10443	1.5761	0.63	81.08	127.79	0.0152584	0.41	0.333333
219740_at	VASH2	vasohibin 2	79805	1.57541	0.63	47.34	74.58	0.0062886	0.39	0.333333
224187_x_at	HSPA8	heat shock 70kDa protein 8	3312	1.575	0.63	2719.4	4283.06	0.0029733	0.39	0.333333
209618_at	CTNND2	catenin (cadherin-associated protein), delta 2 (neural plakophilin-related arm-repeat protein)	1501	1.57452	0.64	68.77	108.28	0.0011413	0.386	0.333333
229428_at	NA	NA	NA	1.5742	0.64	58.15	91.54	0.0057433	0.39	0.333333
228890_at	ATOH8	atonal homolog 8 (Drosophila)	84913	1.57383	0.64	23.23	36.56	0.0026384	0.39	0.333333
225362_at	FAM122B	family with sequence similarity 122B	159090	1.57357	0.64	58.04	91.33	0.0012788	0.386	0.333333
205220_at	GPR109B	G protein-coupled receptor 109B	8843	1.57347	0.64	21.71	34.16	0.0291376	0.437	0.333333
229153_at	SLC7A6OS	solute carrier family 7, member 6 opposite strand	84138	1.57304	0.64	16.84	26.49	0.0022505	0.39	0.333333
1560739_a_at	NA	NA	NA	1.57169	0.64	11.02	17.32	0.0089122	0.39	0.333333
236795_at	NA	NA	NA	1.57154	0.64	13.42	21.09	0.0008382	0.386	0.333333
239486_at	NA	NA	NA	1.57116	0.64	10.75	16.89	0.0175806	0.414	0.333333
1564651_at	LOC221710	hypothetical protein LOC221710	221710	1.57075	0.64	16.96	26.64	0.0081265	0.39	0.333333
1555480_a_at	FBLIM1	filamin binding LIM protein 1	54751	1.57054	0.64	126.95	199.38	0.0190584	0.418	0.333333
233467_s_at	TSPAN32	tetraspanin 32	10077	1.57013	0.64	10.98	17.24	0.0382905	0.459	0.333333
218229_s_at	POGK	pogo transposable element with KRAB domain	57645	1.5699	0.64	149.92	235.36	0.0087623	0.39	0.333333
201666_at	TIMP1	TIMP metallopeptidase inhibitor 1	7076	1.56986	0.64	34.5	54.16	0.0038803	0.39	0.333333
212027_at	RBM25	RNA binding motif protein 25	58517	1.56972	0.64	62.75	98.5	0.0057528	0.39	0.333333
1553530_a_at	ITGB1	integrin, beta 1 (fibronectin receptor, beta polypeptide, antigen CD29 includes MDF2, MSK12)	3688	1.56957	0.64	260.53	408.92	0.0093539	0.394	0.333333
212481_s_at	TPM4	tropomyosin 4	7171	1.56937	0.64	77.63	121.83	0.0026547	0.39	0.333333
218497_s_at	RNASEH1	ribonuclease H1	246243	1.56915	0.64	117.21	183.92	0.0022628	0.39	0.333333
236241_at	MED31	mediator complex subunit 31	51003	1.56911	0.64	14.76	23.16	0.0371246	0.456	0.333333
219158_s_at	NAA15	N(alpha)-acetyltransferase 15, NatA auxiliary subunit	80155	1.56908	0.64	112.48	176.49	0.0229052	0.42	0.333333
204702_s_at	NFE2L3	nuclear factor (erythroid-derived 2)-like 3	9603	1.56867	0.64	60.51	94.92	0.0042756	0.39	0.333333
213429_at	NA	NA	NA	1.56864	0.64	355.06	556.96	0.0086842	0.39	0.333333
201013_s_at	PAICS	phosphoribosylaminoimidazole carboxylase, phosphoribosylaminoimidazole succinocarboxamide synthetase	10606	1.56843	0.64	1233.34	1934.41	0.0020179	0.39	0.333333
219174_at	IFT74	intraflagellar transport 74 homolog (Chlamydomonas)	80173	1.56842	0.64	19	29.8	0.0038711	0.39	0.333333
227517_s_at	GAS5	growth arrest-specific 5 (non-protein coding)	60674	1.56839	0.64	170.78	267.85	0.0047507	0.39	0.333333
227021_at	KDM1B	lysine (K)-specific demethylase 1B	221656	1.5682	0.64	88.42	138.66	0.0022321	0.39	0.333333
200615_s_at	AP2B1	adaptor-related protein complex 2, beta 1 subunit	163	1.56782	0.64	144.13	225.97	0.0014657	0.386	0.333333
235652_at	NA	NA	NA	1.56776	0.64	14.39	22.56	0.008525	0.39	0.333333
221270_s_at	QTRT1	queuine tRNA-ribosyltransferase 1	81890	1.56716	0.64	49.51	77.59	0.0207814	0.418	0.333333
224848_at	CDK6	cyclin-dependent kinase 6	1021	1.56667	0.64	76.87	120.43	0.0158889	0.41	0.333333
203908_at	SLC4A4	solute carrier family 4, sodium bicarbonate cotransporter, member 4	8671	1.5661	0.64	150.61	235.87	0.0120178	0.399	0.333333
235847_at	NA	NA	NA	1.56605	0.64	15.67	24.54	0.039973	0.463	0.333333
228624_at	TMEM144	transmembrane protein 144	55314	1.56592	0.64	74.18	116.16	0.0146503	0.41	0.333333
212851_at	DCUN1D4	DCN1, defective in cullin neddylation 1, domain containing 4 (S. cerevisiae)	23142	1.56552	0.64	60.97	95.45	0.0027376	0.39	0.333333
231984_at	MTAP	methylthioadenosine phosphorylase	4507	1.56444	0.64	39.88	62.39	0.0170952	0.413	0.333333
228766_at	CD36	CD36 molecule (thrombospondin receptor)	948	1.56413	0.64	18.4	28.78	0.0172343	0.414	0.333333
206683_at	ZNF165	zinc finger protein 165	7718	1.56378	0.64	73.45	114.86	0.0014171	0.386	0.333333
214460_at	LSAMP	limbic system-associated membrane protein	4045	1.56364	0.64	31.74	49.63	0.0341156	0.451	0.333333
229129_at	NA	NA	NA	1.56351	0.64	46.92	73.36	0.0308659	0.441	0.333333
219540_at	ZNF267	zinc finger protein 267	10308	1.56345	0.64	38.14	59.63	0.0030432	0.39	0.333333
236251_at	NA	NA	NA	1.56276	0.64	21.59	33.74	0.0357229	0.453	0.333333
226609_at	DCBLD1	discoidin, CUB and LCCL domain containing 1	285761	1.56262	0.64	71.38	111.54	0.0215125	0.418	0.333333
216088_s_at	PSMA7	proteasome (prosome, macropain) subunit, alpha type, 7	5688	1.56253	0.64	169.13	264.27	0.0010514	0.386	0.333333
225834_at	NA	NA	NA	1.56228	0.64	1069.51	1670.87	0.0022013	0.39	0.333333
213447_at	NA	NA	NA	1.56222	0.64	198.34	309.85	0.0034829	0.39	0.333333
227577_at	EXOC8	exocyst complex component 8	149371	1.56195	0.64	131.4	205.24	0.0011903	0.386	0.333333
239155_at	CXADR	coxsackie virus and adenovirus receptor	1525	1.56165	0.64	87.03	135.91	0.0222573	0.418	0.333333
225493_at	LOC144438	hypothetical LOC144438	144438	1.56151	0.64	200.44	312.99	0.0033349	0.39	0.333333
212911_at	DNAJC16	DnaJ (Hsp40) homolog, subfamily C, member 16	23341	1.5614	0.64	45.03	70.31	0.0008866	0.386	0.333333
233852_at	POLH	polymerase (DNA directed), eta	5429	1.56131	0.64	13.13	20.5	0.0116217	0.396	0.333333
210978_s_at	TAGLN2	transgelin 2	8407	1.56107	0.64	366.07	571.46	0.0201411	0.418	0.333333
213280_at	RAP1GAP2	RAP1 GTPase activating protein 2	23108	1.56104	0.64	40.55	63.3	0.0182728	0.416	0.333333
214919_s_at	NA	NA	NA	1.5606	0.64	46.29	72.24	0.0150374	0.41	0.333333
216641_s_at	LAD1	ladinin 1	3898	1.56044	0.64	44.84	69.97	0.0037065	0.39	0.333333
209331_s_at	MAX	MYC associated factor X	4149	1.55977	0.64	50.11	78.16	0.0136134	0.408	0.333333
205932_s_at	MSX1	msh homeobox 1	4487	1.55971	0.64	38.52	60.08	0.0012409	0.386	0.333333
208447_s_at	PRPS1	phosphoribosyl pyrophosphate synthetase 1	5631	1.5596	0.64	40.1	62.54	0.0067784	0.39	0.333333
210802_s_at	DIMT1L	DIM1 dimethyladenosine transferase 1-like (S. cerevisiae)	27292	1.5596	0.64	155.29	242.19	0.0051052	0.39	0.333333
235348_at	ABHD13	abhydrolase domain containing 13	84945	1.55899	0.64	46.96	73.21	0.0057805	0.39	0.333333
217599_s_at	MDFIC	MyoD family inhibitor domain containing	29969	1.55849	0.64	9.83	15.32	0.0159049	0.41	0.333333
209896_s_at	PTPN11	protein tyrosine phosphatase, non-receptor type 11	5781	1.55845	0.64	19.59	30.53	0.0302636	0.439	0.333333
232661_s_at	C7orf64	chromosome 7 open reading frame 64	84060	1.55786	0.64	8.21	12.79	0.0047815	0.39	0.333333
200806_s_at	HSPD1	heat shock 60kDa protein 1 (chaperonin)	3329	1.55768	0.64	1582.05	2464.33	0.0068316	0.39	0.333333
221851_at	DCAF15	DDB1 and CUL4 associated factor 15	90379	1.55746	0.64	20.97	32.66	0.001205	0.386	0.333333
211115_x_at	SIP1	survival of motor neuron protein interacting protein 1	8487	1.55746	0.64	166.9	259.94	0.0015698	0.386	0.333333
216942_s_at	CD58	CD58 molecule	965	1.55698	0.64	43.61	67.9	0.0079303	0.39	0.333333
218433_at	PANK3	pantothenate kinase 3	79646	1.55697	0.64	72.14	112.32	0.0026583	0.39	0.333333
205088_at	MAMLD1	mastermind-like domain containing 1	10046	1.55672	0.64	42.93	66.83	0.0178197	0.415	0.333333
231784_s_at	DCAF13	DDB1 and CUL4 associated factor 13	25879	1.55627	0.64	167.85	261.22	0.0057583	0.39	0.333333
1557950_at	NEMF	nuclear export mediator factor	9147	1.55552	0.64	29.54	45.95	0.0029146	0.39	0.333333
210869_s_at	MCAM	melanoma cell adhesion molecule	4162	1.55416	0.64	131.28	204.03	0.0055935	0.39	0.333333
227997_at	IL17RD	interleukin 17 receptor D	54756	1.55392	0.64	15.67	24.35	0.0223253	0.418	0.333333
1565951_s_at	CHML	choroideremia-like (Rab escort protein 2)	1122	1.55385	0.64	6.5	10.1	0.0285078	0.437	0.333333
226886_at	GFPT1	glutamine--fructose-6-phosphate transaminase 1	2673	1.55351	0.64	308.83	479.77	0.001072	0.386	0.333333
224828_at	CPEB4	cytoplasmic polyadenylation element binding protein 4	80315	1.55349	0.64	20.47	31.8	0.0031653	0.39	0.333333
213238_at	ATP10D	ATPase, class V, type 10D	57205	1.55326	0.64	211.31	328.22	0.0053968	0.39	0.333333
211744_s_at	CD58	CD58 molecule	965	1.55311	0.64	39.45	61.27	0.0479829	0.48	0.333333
1554019_s_at	CEP57L1	centrosomal protein 57kDa-like 1	285753	1.55285	0.64	17.69	27.47	0.009407	0.394	0.333333
209902_at	ATR	ataxia telangiectasia and Rad3 related	545	1.55268	0.64	77.17	119.82	0.0013478	0.386	0.333333
224566_at	NEAT1	nuclear paraspeckle assembly transcript 1 (non-protein coding)	283131	1.55233	0.64	264.84	411.12	0.0196644	0.418	0.333333
229427_at	SEMA5A	sema domain, seven thrombospondin repeats (type 1 and type 1-like), transmembrane domain (TM) and short cytoplasmic domain, (semaphorin) 5A	9037	1.55197	0.64	22.03	34.19	0.0020081	0.39	0.333333
221823_at	C5orf30	chromosome 5 open reading frame 30	90355	1.55182	0.64	30.97	48.06	0.0045107	0.39	0.333333
213501_at	ACOX1	acyl-CoA oxidase 1, palmitoyl	51	1.55109	0.64	111.76	173.35	0.0043112	0.39	0.333333
227286_at	INO80E	INO80 complex subunit E	283899	1.55103	0.64	93.08	144.37	0.0013801	0.386	0.333333
224480_s_at	AGPAT9	1-acylglycerol-3-phosphate O-acyltransferase 9	84803	1.55088	0.64	175.52	272.21	0.0016311	0.386	0.333333
217831_s_at	NSFL1C	NSFL1 (p97) cofactor (p47)	55968	1.55055	0.64	82.19	127.44	0.0019624	0.39	0.333333
218244_at	NOL8	nucleolar protein 8	55035	1.55047	0.64	166.24	257.75	0.0022232	0.39	0.333333
205443_at	SNAPC1	small nuclear RNA activating complex, polypeptide 1, 43kDa	6617	1.54892	0.65	34.34	53.19	0.0017666	0.39	0.333333
222815_at	RLIM	ring finger protein, LIM domain interacting	51132	1.54864	0.65	13.98	21.65	0.0193604	0.418	0.333333
221523_s_at	RRAGD	Ras-related GTP binding D	58528	1.54848	0.65	83.54	129.36	0.0010586	0.386	0.333333
209238_at	STX3	syntaxin 3	6809	1.54828	0.65	640.33	991.41	0.0013766	0.386	0.333333
1564064_a_at	ATP11B	ATPase, class VI, type 11B	23200	1.54823	0.65	124.29	192.43	0.0032029	0.39	0.333333
227963_at	NA	NA	NA	1.54786	0.65	15.88	24.58	0.0052027	0.39	0.333333
205340_at	ZBTB24	zinc finger and BTB domain containing 24	9841	1.5478	0.65	33.37	51.65	0.0010617	0.386	0.333333
210567_s_at	SKP2	S-phase kinase-associated protein 2 (p45)	6502	1.54713	0.65	150.97	233.57	0.0031851	0.39	0.333333
242116_x_at	NA	NA	NA	1.54647	0.65	13.45	20.8	0.0291292	0.437	0.333333
201323_at	EBNA1BP2	EBNA1 binding protein 2	10969	1.54632	0.65	209.31	323.66	0.0124142	0.402	0.333333
1552520_at	TMEM74	transmembrane protein 74	157753	1.54619	0.65	53.04	82.01	0.0163177	0.41	0.333333
213109_at	TNIK	TRAF2 and NCK interacting kinase	23043	1.54591	0.65	18.08	27.95	0.0023396	0.39	0.333333
201985_at	KIAA0196	KIAA0196	9897	1.54573	0.65	103	159.21	0.0396678	0.462	0.333333
1555351_s_at	PPHLN1	periphilin 1	51535	1.54567	0.65	46.31	71.58	0.0387104	0.459	0.333333
205361_s_at	PFDN4	prefoldin subunit 4	5203	1.54559	0.65	1251.89	1934.91	0.0390282	0.46	0.333333
217850_at	GNL3	guanine nucleotide binding protein-like 3 (nucleolar)	26354	1.54508	0.65	364.26	562.81	0.0084984	0.39	0.333333
222394_at	PDCD6IP	programmed cell death 6 interacting protein	10015	1.54462	0.65	85.27	131.71	0.0022464	0.39	0.333333
36830_at	MIPEP	mitochondrial intermediate peptidase	4285	1.54434	0.65	39.81	61.48	0.0160138	0.41	0.333333
212378_at	GART	phosphoribosylglycinamide formyltransferase, phosphoribosylglycinamide synthetase, phosphoribosylaminoimidazole synthetase	2618	1.54422	0.65	195.16	301.37	0.0013425	0.386	0.333333
206874_s_at	SLK	STE20-like kinase	9748	1.54364	0.65	74.02	114.26	0.0012031	0.386	0.333333
229143_at	CNOT3	CCR4-NOT transcription complex, subunit 3	4849	1.54349	0.65	17.59	27.15	0.0181207	0.416	0.333333
244811_at	PHIP	pleckstrin homology domain interacting protein	55023	1.5433	0.65	36.72	56.67	0.0466567	0.477	0.666667
204728_s_at	WDHD1	WD repeat and HMG-box DNA binding protein 1	11169	1.54294	0.65	30.74	47.43	0.0013097	0.386	0.333333
221782_at	DNAJC10	DnaJ (Hsp40) homolog, subfamily C, member 10	54431	1.54237	0.65	152.81	235.69	0.013817	0.409	0.333333
219366_at	AVEN	apoptosis, caspase activation inhibitor	57099	1.54161	0.65	39.05	60.2	0.0076979	0.39	0.333333
208711_s_at	CCND1	cyclin D1	595	1.54132	0.65	51.67	79.64	0.0262834	0.431	0.333333
228123_s_at	ABHD12	abhydrolase domain containing 12	26090	1.54118	0.65	88.16	135.87	0.0256615	0.429	0.333333
221580_s_at	TAF1D	TATA box binding protein (TBP)-associated factor, RNA polymerase I, D, 41kDa	79101	1.54071	0.65	341.7	526.46	0.0011976	0.386	0.333333
230350_at	NA	NA	NA	1.54063	0.65	32.98	50.81	0.0148512	0.41	0.333333
201160_s_at	CSDA	cold shock domain protein A	8531	1.54061	0.65	286.66	441.63	0.0015198	0.386	0.333333
219081_at	ANKHD1	ankyrin repeat and KH domain containing 1	54882	1.54029	0.65	58.45	90.03	0.0013094	0.386	0.333333
209624_s_at	MCCC2	methylcrotonoyl-CoA carboxylase 2 (beta)	64087	1.5402	0.65	39.93	61.5	0.0076228	0.39	0.333333
207178_s_at	FRK	fyn-related kinase	2444	1.54002	0.65	53.22	81.96	0.0019354	0.39	0.333333
236699_at	NA	NA	NA	1.53947	0.65	19.89	30.62	0.0344977	0.451	0.333333
217787_s_at	GALNT2	UDP-N-acetyl-alpha-D-galactosamine:polypeptide N-acetylgalactosaminyltransferase 2 (GalNAc-T2)	2590	1.53945	0.65	87.07	134.04	0.0029032	0.39	0.333333
206491_s_at	NAPA	N-ethylmaleimide-sensitive factor attachment protein, alpha	8775	1.53897	0.65	129.21	198.85	0.004277	0.39	0.333333
229317_at	KPNA5	karyopherin alpha 5 (importin alpha 6)	3841	1.53896	0.65	62.88	96.77	0.0044675	0.39	0.333333
232451_at	NA	NA	NA	1.53876	0.65	12.9	19.85	0.0187354	0.417	0.333333
205071_x_at	XRCC4	X-ray repair complementing defective repair in Chinese hamster cells 4	7518	1.53871	0.65	59.94	92.23	0.0055549	0.39	0.333333
229666_s_at	CSTF3	cleavage stimulation factor, 3' pre-RNA, subunit 3, 77kDa	1479	1.53834	0.65	37.43	57.58	0.0034158	0.39	0.333333
209636_at	NFKB2	nuclear factor of kappa light polypeptide gene enhancer in B-cells 2 (p49/p100)	4791	1.53831	0.65	25.32	38.95	0.0250412	0.429	0.333333
226116_at	DFFA	DNA fragmentation factor, 45kDa, alpha polypeptide	1676	1.53792	0.65	168.13	258.57	0.0015147	0.386	0.333333
218940_at	METTL21D	methyltransferase like 21D	79609	1.53646	0.65	52.38	80.48	0.0015444	0.386	0.333333
242673_at	NA	NA	NA	1.53604	0.65	9.85	15.13	0.0066135	0.39	0.333333
237159_x_at	AP1S3	adaptor-related protein complex 1, sigma 3 subunit	130340	1.5359	0.65	39.41	60.53	0.0188142	0.417	0.333333
211114_x_at	SIP1	survival of motor neuron protein interacting protein 1	8487	1.53536	0.65	141.81	217.73	0.0011596	0.386	0.333333
212224_at	ALDH1A1	aldehyde dehydrogenase 1 family, member A1	216	1.53528	0.65	1335.14	2049.82	0.0012263	0.386	0.333333
59631_at	TXNRD3	thioredoxin reductase 3	114112	1.53488	0.65	79.42	121.9	0.0013916	0.386	0.333333
224780_at	RBM17	RNA binding motif protein 17	84991	1.53472	0.65	50.12	76.92	0.0034702	0.39	0.333333
1553274_a_at	SNRNP48	small nuclear ribonucleoprotein 48kDa (U11/U12)	154007	1.53465	0.65	25.25	38.75	0.0019252	0.39	0.333333
203209_at	RFC5	replication factor C (activator 1) 5, 36.5kDa	5985	1.53464	0.65	101.19	155.29	0.001546	0.386	0.333333
37950_at	PREP	prolyl endopeptidase	5550	1.53458	0.65	124.19	190.58	0.0276244	0.435	0.333333
204831_at	CDK8	cyclin-dependent kinase 8	1024	1.53455	0.65	148.61	228.05	0.0017643	0.39	0.333333
1558027_s_at	PRKAB2	protein kinase, AMP-activated, beta 2 non-catalytic subunit	5565	1.53432	0.65	55.21	84.71	0.0334239	0.447	0.333333
217208_s_at	DLG1	discs, large homolog 1 (Drosophila)	1739	1.53423	0.65	18.55	28.46	0.0020765	0.39	0.333333
208708_x_at	EIF5	eukaryotic translation initiation factor 5	1983	1.53403	0.65	345.62	530.19	0.0092513	0.394	0.333333
225043_at	SLC15A4	solute carrier family 15, member 4	121260	1.53402	0.65	69.81	107.09	0.0466596	0.477	0.333333
236192_at	HOOK3	hook homolog 3 (Drosophila)	84376	1.53382	0.65	23.51	36.06	0.0065756	0.39	0.333333
224763_at	RPL37	ribosomal protein L37	6167	1.53348	0.65	37.19	57.03	0.0025201	0.39	0.333333
208625_s_at	EIF4G1	eukaryotic translation initiation factor 4 gamma, 1	1981	1.53336	0.65	139.08	213.26	0.0347449	0.451	0.333333
205634_x_at	NA	NA	NA	1.53334	0.65	183.86	281.92	0.0123207	0.402	0.333333
224634_at	GPATCH4	G patch domain containing 4	54865	1.5332	0.65	84.19	129.08	0.0055566	0.39	0.333333
229160_at	MUM1L1	melanoma associated antigen (mutated) 1-like 1	139221	1.5329	0.65	121.13	185.68	0.0353132	0.452	0.333333
212993_at	NACC2	NACC family member 2, BEN and BTB (POZ) domain containing	138151	1.53282	0.65	122.93	188.43	0.0121678	0.401	0.333333
205749_at	CYP1A1	cytochrome P450, family 1, subfamily A, polypeptide 1	1543	1.53262	0.65	127.84	195.93	0.0015776	0.386	0.333333
1570585_at	MPZL3	myelin protein zero-like 3	196264	1.53203	0.65	7.18	11	0.0168203	0.411	0.333333
209180_at	RABGGTB	Rab geranylgeranyltransferase, beta subunit	5876	1.53201	0.65	223.21	341.96	0.0088798	0.39	0.333333
219403_s_at	HPSE	heparanase	10855	1.53164	0.65	34.29	52.52	0.0265298	0.431	0.333333
201461_s_at	MAPKAPK2	mitogen-activated protein kinase-activated protein kinase 2	9261	1.53089	0.65	20.72	31.72	0.001572	0.386	0.333333
227928_at	C12orf48	chromosome 12 open reading frame 48	55010	1.53083	0.65	66.82	102.29	0.0029041	0.39	0.333333
201222_s_at	RAD23B	RAD23 homolog B (S. cerevisiae)	5887	1.53064	0.65	1600.59	2449.93	0.0087686	0.39	0.333333
1555801_s_at	ZNF385B	zinc finger protein 385B	151126	1.5304	0.65	15.46	23.66	0.0072844	0.39	0.333333
225806_at	JUB	jub, ajuba homolog (Xenopus laevis)	84962	1.52977	0.65	354.91	542.93	0.040771	0.465	0.333333
231864_at	ZNF33A	zinc finger protein 33A	7581	1.52969	0.65	27.28	41.73	0.0073171	0.39	0.333333
219582_at	OGFRL1	opioid growth factor receptor-like 1	79627	1.5296	0.65	24.83	37.98	0.008283	0.39	0.333333
230030_at	HS6ST2	heparan sulfate 6-O-sulfotransferase 2	90161	1.52915	0.65	265.73	406.34	0.00879	0.39	0.333333
226589_at	TMEM192	transmembrane protein 192	201931	1.52894	0.65	21.25	32.49	0.0014145	0.386	0.333333
200069_at	SART3	squamous cell carcinoma antigen recognized by T cells 3	9733	1.52892	0.65	176	269.09	0.0016613	0.386	0.333333
209292_at	ID4	inhibitor of DNA binding 4, dominant negative helix-loop-helix protein	3400	1.52866	0.65	37.68	57.6	0.0012369	0.386	0.333333
244153_at	ZNF207	zinc finger protein 207	7756	1.52729	0.65	22.17	33.86	0.0108333	0.396	0.333333
210779_x_at	SIP1	survival of motor neuron protein interacting protein 1	8487	1.52716	0.65	111.92	170.92	0.001267	0.386	0.333333
209172_s_at	CENPF	centromere protein F, 350/400kDa (mitosin)	1063	1.52703	0.65	131.15	200.27	0.0011838	0.386	0.333333
229399_at	C10orf118	chromosome 10 open reading frame 118	55088	1.52671	0.65	23.96	36.58	0.0048455	0.39	0.333333
210716_s_at	CLIP1	CAP-GLY domain containing linker protein 1	6249	1.52664	0.65	19.71	30.09	0.0088059	0.39	0.333333
209814_at	ZNF330	zinc finger protein 330	27309	1.5263	0.66	287.5	438.81	0.001424	0.386	0.333333
221530_s_at	BHLHE41	basic helix-loop-helix family, member e41	79365	1.52616	0.66	30.96	47.25	0.0156062	0.41	0.333333
230083_at	USP53	ubiquitin specific peptidase 53	54532	1.52594	0.66	54.36	82.95	0.0029611	0.39	0.333333
1554667_s_at	METTL8	methyltransferase like 8	79828	1.52571	0.66	73.31	111.85	0.0279676	0.436	0.333333
226550_at	NA	NA	NA	1.52552	0.66	15.87	24.21	0.0034225	0.39	0.333333
224721_at	WDR75	WD repeat domain 75	84128	1.52552	0.66	144.01	219.69	0.003224	0.39	0.333333
225521_at	ANAPC7	anaphase promoting complex subunit 7	51434	1.52522	0.66	18.24	27.82	0.0083503	0.39	0.333333
218932_at	ZNHIT6	zinc finger, HIT-type containing 6	54680	1.5251	0.66	52.6	80.22	0.0039642	0.39	0.333333
222037_at	MCM4	minichromosome maintenance complex component 4	4173	1.5247	0.66	99.98	152.44	0.0031687	0.39	0.333333
241541_at	MIB2	mindbomb homolog 2 (Drosophila)	142678	1.52462	0.66	25.79	39.32	0.0076889	0.39	0.333333
212222_at	PSME4	proteasome (prosome, macropain) activator subunit 4	23198	1.52389	0.66	127.87	194.86	0.0063143	0.39	0.333333
220954_s_at	PILRB	paired immunoglobin-like type 2 receptor beta	29990	1.52364	0.66	47.59	72.51	0.0031837	0.39	0.333333
201823_s_at	RNF14	ring finger protein 14	9604	1.52307	0.66	65.25	99.38	0.0105402	0.396	0.333333
210009_s_at	GOSR2	golgi SNAP receptor complex member 2	9570	1.52285	0.66	74.19	112.98	0.0021372	0.39	0.333333
244804_at	SQSTM1	sequestosome 1	8878	1.5228	0.66	37.72	57.44	0.0262258	0.431	0.333333
228696_at	SLC45A3	solute carrier family 45, member 3	85414	1.52278	0.66	54.21	82.55	0.0012255	0.386	0.333333
222698_s_at	IMPACT	Impact homolog (mouse)	55364	1.52271	0.66	94.45	143.82	0.0064139	0.39	0.333333
205205_at	RELB	v-rel reticuloendotheliosis viral oncogene homolog B	5971	1.52269	0.66	31.07	47.31	0.0045682	0.39	0.333333
200867_at	RNF114	ring finger protein 114	55905	1.52261	0.66	70.78	107.77	0.0136549	0.408	0.333333
224961_at	SCYL2	SCY1-like 2 (S. cerevisiae)	55681	1.52251	0.66	79.08	120.4	0.0028817	0.39	0.333333
214662_at	WDR43	WD repeat domain 43	23160	1.52241	0.66	87.02	132.48	0.0066347	0.39	0.333333
239843_at	RIT1	Ras-like without CAAX 1	6016	1.52186	0.66	22.19	33.77	0.0019354	0.39	0.333333
1552472_a_at	ACAP2	ArfGAP with coiled-coil, ankyrin repeat and PH domains 2	23527	1.52152	0.66	27.88	42.42	0.0239192	0.422	0.333333
212996_s_at	URB1	URB1 ribosome biogenesis 1 homolog (S. cerevisiae)	9875	1.52118	0.66	11.57	17.6	0.0281659	0.436	0.333333
238121_at	GK5	glycerol kinase 5 (putative)	256356	1.52106	0.66	19.71	29.98	0.0022514	0.39	0.333333
235203_at	NA	NA	NA	1.52091	0.66	62.66	95.3	0.0260308	0.431	0.333333
225348_at	NA	NA	NA	1.52085	0.66	40.05	60.91	0.0057738	0.39	0.333333
202182_at	KAT2A	K(lysine) acetyltransferase 2A	2648	1.5202	0.66	72.26	109.85	0.0055847	0.39	0.333333
221500_s_at	STX16	syntaxin 16	8675	1.51998	0.66	131.89	200.47	0.0134868	0.407	0.333333
1552329_at	RBBP6	retinoblastoma binding protein 6	5930	1.51993	0.66	27.35	41.57	0.0256595	0.429	0.333333
1553764_a_at	JUB	jub, ajuba homolog (Xenopus laevis)	84962	1.51967	0.66	108.03	164.17	0.047556	0.479	0.333333
212221_x_at	IDS	iduronate 2-sulfatase	3423	1.51966	0.66	45.53	69.19	0.0019437	0.39	0.333333
228075_x_at	TFB1M	transcription factor B1, mitochondrial	51106	1.51937	0.66	250.94	381.27	0.0034439	0.39	0.333333
201647_s_at	SCARB2	scavenger receptor class B, member 2	950	1.51936	0.66	24.53	37.27	0.0019337	0.39	0.333333
235231_at	ZNF789	zinc finger protein 789	285989	1.5187	0.66	16.58	25.18	0.0291119	0.437	0.333333
235051_at	CCDC50	coiled-coil domain containing 50	152137	1.51862	0.66	41.63	63.22	0.0096121	0.394	0.333333
233167_at	SELO	selenoprotein O	83642	1.51852	0.66	36.18	54.94	0.0020003	0.39	0.333333
229574_at	TRA2A	transformer 2 alpha homolog (Drosophila)	29896	1.51841	0.66	39.66	60.22	0.0145295	0.409	0.333333
200684_s_at	UBE2L3	ubiquitin-conjugating enzyme E2L 3	7332	1.51822	0.66	85.08	129.17	0.0100157	0.396	0.333333
229533_x_at	ZNF680	zinc finger protein 680	340252	1.51752	0.66	40.52	61.49	0.005206	0.39	0.333333
1568627_at	SMEK2	SMEK homolog 2, suppressor of mek1 (Dictyostelium)	57223	1.51728	0.66	15.91	24.14	0.004807	0.39	0.333333
226859_at	NA	NA	NA	1.51713	0.66	44.94	68.18	0.0017969	0.39	0.333333
210474_s_at	NA	NA	NA	1.51709	0.66	61.44	93.21	0.0048564	0.39	0.333333
206499_s_at	RCC1	regulator of chromosome condensation 1	1104	1.51707	0.66	174	263.97	0.0048927	0.39	0.333333
227422_at	NA	NA	NA	1.51668	0.66	32.67	49.55	0.0040073	0.39	0.333333
244749_at	NA	NA	NA	1.5166	0.66	24.7	37.46	0.0029144	0.39	0.333333
218324_s_at	SPATS2	spermatogenesis associated, serine-rich 2	65244	1.5166	0.66	76.83	116.52	0.0229832	0.42	0.333333
1553801_a_at	C14orf126	chromosome 14 open reading frame 126	112487	1.51642	0.66	44.75	67.86	0.0145843	0.41	0.333333
219515_at	PRDM10	PR domain containing 10	56980	1.51631	0.66	62.85	95.3	0.0014198	0.386	0.333333
212277_at	MTMR4	myotubularin related protein 4	9110	1.51619	0.66	120.79	183.14	0.0023013	0.39	0.333333
238448_at	MRPL19	mitochondrial ribosomal protein L19	9801	1.51613	0.66	44.64	67.68	0.0088827	0.39	0.333333
226033_at	USP31	ubiquitin specific peptidase 31	57478	1.51572	0.66	63.95	96.93	0.030568	0.44	0.333333
232156_at	NA	NA	NA	1.51559	0.66	9.62	14.58	0.026401	0.431	0.333333
1553603_s_at	ATL2	atlastin GTPase 2	64225	1.51522	0.66	16.75	25.38	0.00181	0.39	0.333333
226810_at	OGFRL1	opioid growth factor receptor-like 1	79627	1.51518	0.66	74.44	112.79	0.0035865	0.39	0.333333
223138_s_at	DHX36	DEAH (Asp-Glu-Ala-His) box polypeptide 36	170506	1.51471	0.66	94.85	143.67	0.0015989	0.386	0.333333
1552277_a_at	C9orf30	chromosome 9 open reading frame 30	91283	1.51457	0.66	185.67	281.21	0.0045768	0.39	0.333333
214583_at	NA	NA	NA	1.51446	0.66	23.52	35.62	0.0262103	0.431	0.333333
202062_s_at	SEL1L	sel-1 suppressor of lin-12-like (C. elegans)	6400	1.51373	0.66	85.61	129.59	0.0016808	0.386	0.333333
206696_at	GPR143	G protein-coupled receptor 143	4935	1.51338	0.66	91.53	138.52	0.002471	0.39	0.333333
230811_at	C16orf55	chromosome 16 open reading frame 55	124045	1.51337	0.66	13.09	19.81	0.0026635	0.39	0.333333
226864_at	PKIA	protein kinase (cAMP-dependent, catalytic) inhibitor alpha	5569	1.51311	0.66	16.02	24.24	0.0015635	0.386	0.333333
206091_at	MATN3	matrilin 3	4148	1.51287	0.66	21.37	32.33	0.019624	0.418	0.333333
203968_s_at	CDC6	cell division cycle 6 homolog (S. cerevisiae)	990	1.51245	0.66	116.91	176.82	0.003064	0.39	0.333333
213263_s_at	PCBP2	poly(rC) binding protein 2	5094	1.5124	0.66	36.69	55.49	0.04074	0.465	0.333333
232146_at	NDUFC1	NADH dehydrogenase (ubiquinone) 1, subcomplex unknown, 1, 6kDa	4717	1.51227	0.66	10.19	15.41	0.0134585	0.407	0.333333
226289_at	CAPRIN1	cell cycle associated protein 1	4076	1.51183	0.66	25.79	38.99	0.0154586	0.41	0.333333
227970_at	GPR157	G protein-coupled receptor 157	80045	1.51176	0.66	65.89	99.61	0.0089146	0.39	0.333333
238890_at	BRWD1	bromodomain and WD repeat domain containing 1	54014	1.51163	0.66	16.34	24.7	0.0129376	0.405	0.333333
228565_at	KIAA1804	mixed lineage kinase 4	84451	1.51133	0.66	82.49	124.67	0.0095661	0.394	0.333333
241721_at	NA	NA	NA	1.51131	0.66	18.13	27.4	0.0073744	0.39	0.333333
225447_at	GPD2	glycerol-3-phosphate dehydrogenase 2 (mitochondrial)	2820	1.511	0.66	342.41	517.38	0.0014999	0.386	0.333333
220319_s_at	MYLIP	myosin regulatory light chain interacting protein	29116	1.51087	0.66	38.19	57.7	0.0026262	0.39	0.333333
216392_s_at	SEC23IP	SEC23 interacting protein	11196	1.51064	0.66	73.34	110.79	0.00941	0.394	0.333333
219292_at	THAP1	THAP domain containing, apoptosis associated protein 1	55145	1.51054	0.66	96.27	145.42	0.0014982	0.386	0.333333
227993_at	METAP2	methionyl aminopeptidase 2	10988	1.51034	0.66	61.9	93.49	0.0347523	0.451	0.333333
217356_s_at	PGK1	phosphoglycerate kinase 1	5230	1.51	0.66	516.31	779.63	0.0037718	0.39	0.333333
212754_s_at	MON2	MON2 homolog (S. cerevisiae)	23041	1.50984	0.66	196.18	296.2	0.0013804	0.386	0.333333
217185_s_at	NA	NA	NA	1.50969	0.66	81.03	122.33	0.0079646	0.39	0.333333
212621_at	TMEM194A	transmembrane protein 194A	23306	1.50962	0.66	133.57	201.64	0.0015382	0.386	0.333333
228603_at	ACTR3	ARP3 actin-related protein 3 homolog (yeast)	10096	1.50961	0.66	34.85	52.61	0.0021813	0.39	0.333333
229453_at	PDIA3	protein disulfide isomerase family A, member 3	2923	1.50956	0.66	24.06	36.32	0.0015509	0.386	0.333333
227246_at	PLRG1	pleiotropic regulator 1 (PRL1 homolog, Arabidopsis)	5356	1.50943	0.66	32.88	49.63	0.0434637	0.471	0.333333
231855_at	KIAA1524	KIAA1524	57650	1.50888	0.66	77.11	116.35	0.0111513	0.396	0.333333
201122_x_at	EIF5A	eukaryotic translation initiation factor 5A	1984	1.50879	0.66	1143.9	1725.91	0.0280036	0.436	0.333333
201363_s_at	IVNS1ABP	influenza virus NS1A binding protein	10625	1.50874	0.66	58.32	87.99	0.0431373	0.47	0.333333
212845_at	SAMD4A	sterile alpha motif domain containing 4A	23034	1.50856	0.66	56.63	85.43	0.0256086	0.429	0.333333
225318_at	NA	NA	NA	1.50841	0.66	141.54	213.5	0.0018677	0.39	0.333333
220840_s_at	C1orf112	chromosome 1 open reading frame 112	55732	1.50833	0.66	85.2	128.51	0.0049497	0.39	0.333333
217884_at	NAT10	N-acetyltransferase 10 (GCN5-related)	55226	1.5081	0.66	122.18	184.26	0.0081859	0.39	0.333333
233085_s_at	OBFC2A	oligonucleotide/oligosaccharide-binding fold containing 2A	64859	1.50788	0.66	36.17	54.54	0.0219871	0.418	0.333333
233110_s_at	BCL2L12	BCL2-like 12 (proline rich)	83596	1.50763	0.66	146.07	220.22	0.0111077	0.396	0.333333
205063_at	SIP1	survival of motor neuron protein interacting protein 1	8487	1.50756	0.66	165.42	249.38	0.0035955	0.39	0.333333
224722_at	MIB1	mindbomb homolog 1 (Drosophila)	57534	1.50741	0.66	27.67	41.71	0.0158857	0.41	0.333333
200894_s_at	FKBP4	FK506 binding protein 4, 59kDa	2288	1.50731	0.66	195.62	294.86	0.001762	0.39	0.333333
201014_s_at	PAICS	phosphoribosylaminoimidazole carboxylase, phosphoribosylaminoimidazole succinocarboxamide synthetase	10606	1.50685	0.66	704.89	1062.16	0.0115071	0.396	0.333333
228604_at	FAM76A	family with sequence similarity 76, member A	199870	1.5068	0.66	15.43	23.25	0.0065575	0.39	0.333333
240387_at	UBASH3B	ubiquitin associated and SH3 domain containing B	84959	1.50669	0.66	14.94	22.51	0.0038228	0.39	0.333333
228517_at	MEAF6	MYST/Esa1-associated factor 6	64769	1.50658	0.66	12.91	19.45	0.01522	0.41	0.333333
222589_at	NLK	nemo-like kinase	51701	1.50653	0.66	109.51	164.98	0.0039344	0.39	0.333333
202721_s_at	GFPT1	glutamine--fructose-6-phosphate transaminase 1	2673	1.5065	0.66	130.86	197.14	0.0017977	0.39	0.333333
230624_at	SLC25A27	solute carrier family 25, member 27	9481	1.50645	0.66	10.86	16.36	0.0014244	0.386	0.333333
226127_at	ALKBH3	alkB, alkylation repair homolog 3 (E. coli)	221120	1.50589	0.66	49.26	74.18	0.0036904	0.39	0.333333
222872_x_at	OBFC2A	oligonucleotide/oligosaccharide-binding fold containing 2A	64859	1.50569	0.66	60.63	91.29	0.0080049	0.39	0.333333
217499_x_at	NA	NA	NA	1.50512	0.66	133.81	201.4	0.0030114	0.39	0.333333
218736_s_at	PALMD	palmdelphin	54873	1.50494	0.66	21.25	31.98	0.003448	0.39	0.333333
212454_x_at	HNRPDL	heterogeneous nuclear ribonucleoprotein D-like	9987	1.50462	0.66	98.57	148.31	0.0060604	0.39	0.333333
209818_s_at	HABP4	hyaluronan binding protein 4	22927	1.50434	0.66	26.49	39.85	0.0053106	0.39	0.333333
212381_at	USP24	ubiquitin specific peptidase 24	23358	1.50326	0.67	69.03	103.77	0.0022019	0.39	0.333333
235747_at	SLC25A16	solute carrier family 25 (mitochondrial carrier; Graves disease autoantigen), member 16	8034	1.50318	0.66	12.58	18.91	0.0056027	0.39	0.333333
225247_at	C19orf6	chromosome 19 open reading frame 6	91304	1.50305	0.67	203.38	305.69	0.0250467	0.429	0.333333
220162_s_at	CARD9	caspase recruitment domain family, member 9	64170	1.50271	0.67	11.06	16.62	0.0022485	0.39	0.333333
210154_at	ME2	malic enzyme 2, NAD(+)-dependent, mitochondrial	4200	1.50213	0.67	18.8	28.24	0.0103288	0.396	0.333333
228347_at	SIX1	SIX homeobox 1	6495	1.50164	0.67	60.8	91.3	0.0076634	0.39	0.333333
228195_at	C2orf88	chromosome 2 open reading frame 88	84281	1.50156	0.67	19.18	28.8	0.0015651	0.386	0.333333
223590_at	ZNF700	zinc finger protein 700	90592	1.50127	0.67	31.48	47.26	0.0030385	0.39	0.333333
233208_x_at	CPSF2	cleavage and polyadenylation specific factor 2, 100kDa	53981	1.50125	0.67	52.01	78.08	0.025935	0.43	0.333333
242851_at	KIAA1919	KIAA1919	91749	1.5012	0.67	12.49	18.75	0.0038263	0.39	0.333333
219390_at	FKBP14	FK506 binding protein 14, 22 kDa	55033	1.50119	0.67	133.94	201.07	0.001638	0.386	0.333333
205565_s_at	FXN	frataxin	2395	1.50053	0.67	66.03	99.08	0.0066626	0.39	0.333333
223545_at	FANCD2	Fanconi anemia, complementation group D2	2177	1.50048	0.67	31.15	46.74	0.009449	0.394	0.333333
218592_s_at	CECR5	cat eye syndrome chromosome region, candidate 5	27440	1.50048	0.67	94.41	141.66	0.00192	0.39	0.333333
1555501_s_at	RSRC1	arginine/serine-rich coiled-coil 1	51319	1.5001	0.67	97.48	146.23	0.0048756	0.39	0.333333
218723_s_at	C13orf15	chromosome 13 open reading frame 15	28984	1.5	0.67	11.66	17.49	0.0038883	0.39	0.333333
205602_x_at	PSG7	pregnancy specific beta-1-glycoprotein 7 (gene/pseudogene)	5676	0.666527	1.5	47.77	31.84	0.0142892	0.409	0.333333
209348_s_at	MAF	v-maf musculoaponeurotic fibrosarcoma oncogene homolog (avian)	4094	0.666241	1.5	70.56	47.01	0.0099066	0.396	0.333333
237188_x_at	SUN5	Sad1 and UNC84 domain containing 5	140732	0.665937	1.5	73.07	48.66	0.0200234	0.418	0.333333
233836_at	TNRC6A	trinucleotide repeat containing 6A	27327	0.665556	1.5	30.02	19.98	0.0086683	0.39	0.333333
206143_at	SLC26A3	solute carrier family 26, member 3	1811	0.665516	1.5	26.07	17.35	0.0113505	0.396	0.333333
208294_x_at	CSHL1	chorionic somatomammotropin hormone-like 1	1444	0.6643	1.51	19.72	13.1	0.003589	0.39	0.333333
221240_s_at	B3GNT4	UDP-GlcNAc:betaGal beta-1,3-N-acetylglucosaminyltransferase 4	79369	0.664194	1.51	107.83	71.62	0.0098722	0.396	0.333333
229819_at	A1BG	alpha-1-B glycoprotein	1	0.663931	1.51	24.37	16.18	0.0056251	0.39	0.333333
224449_at	DDI2	DNA-damage inducible 1 homolog 2 (S. cerevisiae)	84301	0.663755	1.51	16.03	10.64	0.0032205	0.39	0.333333
238270_x_at	NA	NA	NA	0.663539	1.51	14.92	9.9	0.0034649	0.39	0.333333
241525_at	LOC200772	hypothetical LOC200772	200772	0.663284	1.51	37.45	24.84	0.0353472	0.452	0.333333
222329_x_at	NA	NA	NA	0.661135	1.51	70.5	46.61	0.0368653	0.455	0.333333
240671_at	NA	NA	NA	0.660324	1.52	10.51	6.94	0.0068056	0.39	0.333333
231337_at	NA	NA	NA	0.660246	1.51	18.69	12.34	0.011598	0.396	0.333333
204465_s_at	INA	internexin neuronal intermediate filament protein, alpha	9118	0.659574	1.52	28.67	18.91	0.0193901	0.418	0.333333
206438_x_at	TCTN2	tectonic family member 2	79867	0.659262	1.52	117.95	77.76	0.0351614	0.452	0.333333
229936_at	GFRA3	GDNF family receptor alpha 3	2676	0.658918	1.52	173.36	114.23	0.0068796	0.39	0.333333
216103_at	ACOT11	acyl-CoA thioesterase 11	26027	0.658556	1.52	12.74	8.39	0.0077461	0.39	0.333333
237909_at	ADAM6	ADAM metallopeptidase domain 6 (pseudogene)	8755	0.657754	1.52	13.09	8.61	0.0019354	0.39	0.333333
207763_at	S100A5	S100 calcium binding protein A5	6276	0.657626	1.52	25.44	16.73	0.0074127	0.39	0.333333
229262_at	LRRC68	leucine rich repeat containing 68	284352	0.656536	1.52	33.89	22.25	0.0279848	0.436	0.333333
231275_at	FLJ42875	hypothetical LOC440556	440556	0.655664	1.53	39.99	26.22	0.0244147	0.425	0.333333
230527_at	NA	NA	NA	0.654853	1.53	179.17	117.33	0.0054558	0.39	0.333333
203824_at	TSPAN8	tetraspanin 8	7103	0.654523	1.53	16.47	10.78	0.0189812	0.417	0.333333
226638_at	ARHGAP23	Rho GTPase activating protein 23	57636	0.654102	1.53	54.12	35.4	0.0025398	0.39	0.333333
243291_at	NA	NA	NA	0.653783	1.53	18.37	12.01	0.0016815	0.386	0.333333
227574_at	OBSL1	obscurin-like 1	23363	0.653456	1.53	73.93	48.31	0.0023308	0.39	0.333333
205013_s_at	NA	NA	NA	0.651964	1.53	95.22	62.08	0.0023566	0.39	0.333333
1559861_at	NA	NA	NA	0.651663	1.53	15.33	9.99	0.0040406	0.39	0.333333
217435_x_at	NA	NA	NA	0.651533	1.53	16.96	11.05	0.0252005	0.429	0.333333
209835_x_at	CD44	CD44 molecule (Indian blood group)	960	0.651274	1.54	18.84	12.27	0.0056535	0.39	0.333333
230526_at	LOC100131096	hypothetical LOC100131096	100131096	0.650582	1.54	54.09	35.19	0.0012585	0.386	0.333333
233888_s_at	SRGAP1	SLIT-ROBO Rho GTPase activating protein 1	57522	0.648721	1.54	22.29	14.46	0.0050692	0.39	0.333333
210327_s_at	AGXT	alanine-glyoxylate aminotransferase	189	0.648212	1.54	248.9	161.34	0.0276454	0.435	0.333333
229439_s_at	RBM47	RNA binding motif protein 47	54502	0.646906	1.55	19.23	12.44	0.0088319	0.39	0.333333
1564373_a_at	LOC283887	hypothetical protein LOC283887	283887	0.646334	1.55	34.1	22.04	0.001487	0.386	0.333333
236107_at	UBE2Z	ubiquitin-conjugating enzyme E2Z	65264	0.645971	1.55	15.14	9.78	0.0096521	0.394	0.333333
1560316_s_at	GLCCI1	glucocorticoid induced transcript 1	113263	0.645904	1.55	29.54	19.08	0.031007	0.441	0.333333
242998_at	RDH12	retinol dehydrogenase 12 (all-trans/9-cis/11-cis)	145226	0.645702	1.55	47.7	30.8	0.0373892	0.456	0.333333
200962_at	RPL31	ribosomal protein L31	6160	0.64463	1.55	340.94	219.78	0.0083631	0.39	0.333333
205576_at	SERPIND1	serpin peptidase inhibitor, clade D (heparin cofactor), member 1	3053	0.644323	1.55	806.18	519.44	0.0012435	0.386	0.333333
206968_s_at	NFRKB	nuclear factor related to kappaB binding protein	4798	0.643522	1.55	25.78	16.59	0.010896	0.396	0.333333
220164_s_at	FBXO40	F-box protein 40	51725	0.64292	1.56	22.88	14.71	0.0016612	0.386	0.333333
209057_x_at	CDC5L	CDC5 cell division cycle 5-like (S. pombe)	988	0.642894	1.56	136.01	87.44	0.0417318	0.466	0.333333
215182_x_at	NA	NA	NA	0.642436	1.56	57.64	37.03	0.0149596	0.41	0.333333
201272_at	AKR1B1	aldo-keto reductase family 1, member B1 (aldose reductase)	231	0.642342	1.56	33.3	21.39	0.0013094	0.386	0.333333
213060_s_at	CHI3L2	chitinase 3-like 2	1117	0.64193	1.56	24.66	15.83	0.0020566	0.39	0.333333
214738_s_at	NEK9	NIMA (never in mitosis gene a)- related kinase 9	91754	0.641904	1.56	39.71	25.49	0.0096679	0.394	0.333333
230343_at	NA	NA	NA	0.639957	1.56	18.47	11.82	0.0042452	0.39	0.333333
238980_x_at	C17orf56	chromosome 17 open reading frame 56	146705	0.639372	1.56	23.57	15.07	0.0115051	0.396	0.333333
235884_at	LOC644794	hypothetical LOC644794	644794	0.636922	1.57	30.93	19.7	0.0166092	0.41	0.333333
206118_at	STAT4	signal transducer and activator of transcription 4	6775	0.635086	1.57	16.36	10.39	0.0043619	0.39	0.333333
202768_at	FOSB	FBJ murine osteosarcoma viral oncogene homolog B	2354	0.634899	1.57	65.16	41.37	0.0042336	0.39	0.333333
206123_at	LLGL1	lethal giant larvae homolog 1 (Drosophila)	3996	0.634115	1.58	227.64	144.35	0.0074017	0.39	0.333333
216823_at	RPS3A	ribosomal protein S3A	6189	0.633914	1.58	43.05	27.29	0.0015696	0.386	0.333333
234360_at	NA	NA	NA	0.63311	1.58	56.72	35.91	0.0138346	0.409	0.333333
1570281_at	NA	NA	NA	0.632653	1.58	35.77	22.63	0.0068868	0.39	0.333333
222271_at	NA	NA	NA	0.631777	1.58	18.63	11.77	0.0113735	0.396	0.333333
227846_at	GPR176	G protein-coupled receptor 176	11245	0.631447	1.58	47.7	30.12	0.0086017	0.39	0.333333
229158_at	WNK4	WNK lysine deficient protein kinase 4	65266	0.631006	1.58	57.86	36.51	0.0029508	0.39	0.333333
205261_at	PGC	progastricsin (pepsinogen C)	5225	0.630974	1.58	98.34	62.05	0.0012678	0.386	0.333333
215040_at	RNASEH2B	ribonuclease H2, subunit B	79621	0.630968	1.59	15.5	9.78	0.0081414	0.39	0.333333
235948_at	RIMKLA	ribosomal modification protein rimK-like family member A	284716	0.629003	1.59	27.17	17.09	0.0019766	0.39	0.333333
200908_s_at	RPLP2	ribosomal protein, large, P2	6181	0.627897	1.59	22.87	14.36	0.026299	0.431	0.333333
243623_at	SLC1A7	solute carrier family 1 (glutamate transporter), member 7	6512	0.627231	1.59	166.43	104.39	0.0020651	0.39	0.333333
244217_at	NA	NA	NA	0.62597	1.6	14.17	8.87	0.0074861	0.39	0.333333
230080_at	LOC285943	hypothetical LOC285943	285943	0.624958	1.6	29.81	18.63	0.0043911	0.39	0.333333
202687_s_at	TNFSF10	tumor necrosis factor (ligand) superfamily, member 10	8743	0.624202	1.6	114.29	71.34	0.0056288	0.39	0.333333
1556103_at	NA	NA	NA	0.62271	1.61	129.9	80.89	0.0377934	0.457	0.333333
232895_s_at	SEC14L2	SEC14-like 2 (S. cerevisiae)	23541	0.621072	1.61	16.23	10.08	0.0006952	0.368	0.333333
236666_s_at	LRRC10B	leucine rich repeat containing 10B	390205	0.618307	1.62	40.53	25.06	0.0009712	0.386	0.333333
241615_x_at	NA	NA	NA	0.615657	1.62	19.8	12.19	0.019897	0.418	0.333333
242305_at	LOC645513	hypothetical LOC645513	645513	0.615574	1.62	28.38	17.47	0.0088507	0.39	0.333333
241246_at	NA	NA	NA	0.612909	1.63	53.45	32.76	0.0131361	0.406	0.333333
231124_x_at	LY9	lymphocyte antigen 9	4063	0.61226	1.63	65.74	40.25	0.0128808	0.404	0.333333
237030_at	ACPP	acid phosphatase, prostate	55	0.611633	1.64	17.02	10.41	0.004284	0.39	0.333333
203281_s_at	UBA7	ubiquitin-like modifier activating enzyme 7	7318	0.611401	1.64	32.63	19.95	0.0010052	0.386	0.333333
202688_at	TNFSF10	tumor necrosis factor (ligand) superfamily, member 10	8743	0.611034	1.64	194.13	118.62	0.0007764	0.373	0.333333
204694_at	AFP	alpha-fetoprotein	174	0.610777	1.64	457.45	279.4	0.0014297	0.386	0.333333
207194_s_at	ICAM4	intercellular adhesion molecule 4 (Landsteiner-Wiener blood group)	3386	0.609976	1.64	83.2	50.75	0.0234725	0.42	0.333333
243642_x_at	NA	NA	NA	0.609716	1.64	42.61	25.98	0.0233125	0.42	0.333333
231211_s_at	YIF1B	Yip1 interacting factor homolog B (S. cerevisiae)	90522	0.60932	1.64	74.46	45.37	0.0093506	0.394	0.333333
1554128_at	ADIG	adipogenin	149685	0.605975	1.65	24.77	15.01	0.0214047	0.418	0.333333
229057_at	SCN2A	sodium channel, voltage-gated, type II, alpha subunit	6326	0.604952	1.65	102.19	61.82	0.000434	0.368	0.333333
208451_s_at	NA	NA	NA	0.604865	1.65	155.39	93.99	0.0093284	0.394	0.333333
221188_s_at	CIDEB	cell death-inducing DFFA-like effector b	27141	0.60007	1.67	313.58	188.17	0.0097001	0.394	0.333333
228849_at	NTRK3	neurotrophic tyrosine kinase, receptor, type 3	4916	0.598693	1.67	30.6	18.32	0.0004728	0.368	0.333333
204342_at	SLC25A24	solute carrier family 25 (mitochondrial carrier; phosphate carrier), member 24	29957	0.597938	1.67	12.61	7.54	0.0213512	0.418	0.333333
205141_at	ANG	angiogenin, ribonuclease, RNase A family, 5	283	0.59757	1.67	520.96	311.31	0.0014788	0.386	0.333333
208891_at	DUSP6	dual specificity phosphatase 6	1848	0.597423	1.67	1129.2	674.61	0.0004578	0.368	0.333333
202357_s_at	CFB	complement factor B	629	0.596136	1.68	194.1	115.71	0.0012652	0.386	0.333333
1559400_s_at	PAPPA	pregnancy-associated plasma protein A, pappalysin 1	5069	0.595412	1.68	39.67	23.62	0.0013622	0.386	0.333333
209560_s_at	DLK1	delta-like 1 homolog (Drosophila)	8788	0.595093	1.68	937.87	558.12	0.0006941	0.368	0.333333
231398_at	SLC22A7	solute carrier family 22 (organic anion transporter), member 7	10864	0.594551	1.68	75.25	44.74	0.003204	0.39	0.333333
230109_at	PDE7B	phosphodiesterase 7B	27115	0.593482	1.68	17.49	10.38	0.001509	0.386	0.333333
207325_x_at	MAGEA1	melanoma antigen family A, 1 (directs expression of antigen MZ2-E)	4100	0.593482	1.69	17.49	10.38	0.0035109	0.39	0.333333
208893_s_at	DUSP6	dual specificity phosphatase 6	1848	0.592691	1.69	514.99	305.23	0.0003264	0.368	0.333333
204663_at	ME3	malic enzyme 3, NADP(+)-dependent, mitochondrial	10873	0.586976	1.7	33.17	19.47	0.0230729	0.42	0.333333
215292_s_at	MKL1	megakaryoblastic leukemia (translocation) 1	57591	0.585931	1.71	22.46	13.16	0.0007721	0.373	0.333333
217312_s_at	COL7A1	collagen, type VII, alpha 1	1294	0.585404	1.71	57.96	33.93	0.0004166	0.368	0.333333
210143_at	ANXA10	annexin A10	11199	0.584736	1.71	62.37	36.47	0.0063374	0.39	0.333333
228601_at	LOC401022	hypothetical LOC401022	401022	0.583648	1.71	92.59	54.04	0.0052532	0.39	0.333333
1555923_a_at	C10orf114	chromosome 10 open reading frame 114	399726	0.583032	1.71	80.15	46.73	0.0072186	0.39	0.333333
230716_at	LOC285733	hypothetical LOC285733	285733	0.581772	1.72	712.1	414.28	0.0005897	0.368	0.333333
219741_x_at	ZNF552	zinc finger protein 552	79818	0.579504	1.73	127.54	73.91	0.0142544	0.409	0.333333
203878_s_at	MMP11	matrix metallopeptidase 11 (stromelysin 3)	4320	0.576801	1.73	258.98	149.38	0.0077359	0.39	0.333333
231029_at	F5	coagulation factor V (proaccelerin, labile factor)	2153	0.575824	1.74	68.58	39.49	0.0004914	0.368	0.333333
229777_at	CLRN3	clarin 3	119467	0.574027	1.74	27.49	15.78	0.0004661	0.368	0.333333
220911_s_at	NYNRIN	NYN domain and retroviral integrase containing	57523	0.572121	1.75	156.75	89.68	0.0003058	0.368	0.333333
218309_at	CAMK2N1	calcium/calmodulin-dependent protein kinase II inhibitor 1	55450	0.569467	1.76	456.69	260.07	0.0005071	0.368	0.333333
213789_at	EBP	emopamil binding protein (sterol isomerase)	10682	0.569416	1.76	167.54	95.4	0.0241174	0.423	0.333333
207544_s_at	ADH6	alcohol dehydrogenase 6 (class V)	130	0.569182	1.76	28.62	16.29	0.0008804	0.386	0.333333
228489_at	TM4SF18	transmembrane 4 L six family member 18	116441	0.564423	1.77	20.8	11.74	0.000933	0.386	0.333333
1559322_at	LOC727916	hypothetical protein LOC727916	727916	0.561978	1.78	41.87	23.53	0.0367768	0.455	0.333333
215138_s_at	KAZN	kazrin, periplakin interacting protein	23254	0.557749	1.79	30.39	16.95	0.0006144	0.368	0.333333
202888_s_at	ANPEP	alanyl (membrane) aminopeptidase	290	0.553679	1.81	164.59	91.13	0.000152	0.368	0.333333
209757_s_at	MYCN	v-myc myelocytomatosis viral related oncogene, neuroblastoma derived (avian)	4613	0.552868	1.81	151.7	83.87	0.0007019	0.368	0.333333
230136_at	LOC400099	hypothetical LOC400099	400099	0.551724	1.81	81.2	44.8	0.000895	0.386	0.333333
1553601_a_at	TMIE	transmembrane inner ear	259236	0.545835	1.83	26.29	14.35	0.0011388	0.386	0.333333
208892_s_at	DUSP6	dual specificity phosphatase 6	1848	0.542954	1.84	925.07	502.27	0.0003475	0.368	0.333333
210451_at	PKLR	pyruvate kinase, liver and RBC	5313	0.539079	1.85	82.27	44.35	0.0002764	0.368	0.333333
226146_at	LOC729678	hypothetical LOC729678	729678	0.534711	1.87	36.3	19.41	0.0007269	0.368	0.333333
203535_at	S100A9	S100 calcium binding protein A9	6280	0.533032	1.88	190.12	101.34	0.0057135	0.39	0.333333
241640_at	BCAP29	B-cell receptor-associated protein 29	55973	0.527948	1.89	53.85	28.43	0.0005283	0.368	0.333333
214910_s_at	APOM	apolipoprotein M	55937	0.497532	2.01	500.49	249.01	7.73e-05	0.288	0.333333
222449_at	PMEPA1	prostate transmembrane protein, androgen induced 1	56937	0.497186	2.01	15.99	7.95	0.0010928	0.386	0.333333
213432_at	MUC5B	mucin 5B, oligomeric mucus/gel-forming	727897	0.491169	2.04	41.33	20.3	0.0001093	0.332	0.333333
206000_at	MEP1A	meprin A, alpha (PABA peptide hydrolase)	4224	0.487239	2.05	1040.7	507.07	0.0001288	0.368	0.333333
221584_s_at	KCNMA1	potassium large conductance calcium-activated channel, subfamily M, alpha member 1	3778	0.472154	2.12	28.55	13.48	0.0019921	0.39	0.333333
205682_x_at	APOM	apolipoprotein M	55937	0.465289	2.15	574.46	267.29	6.5e-05	0.288	0.333333
244151_at	LOC285733	hypothetical LOC285733	285733	0.458272	2.18	27.08	12.41	2.56e-05	0.288	0.333333
241770_x_at	NA	NA	NA	0.454218	2.2	325.13	147.68	0.0003123	0.368	0.333333
212044_s_at	RPL27A	ribosomal protein L27a	6157	0.425345	2.35	96.98	41.25	0.0125412	0.403	0.333333
213642_at	NA	NA	NA	0.386592	2.59	232.7	89.96	0.0351573	0.452	0.666667
202028_s_at	RPL38	ribosomal protein L38	6169	0.3728	2.68	165.37	61.65	0.0211674	0.418	0.333333
213350_at	RPS11	ribosomal protein S11	6205	0.269696	3.71	167.93	45.29	0.016551	0.41	0.333333
