# Supplementary material for: Synthesis and bio-molecular study of (+)-N-Acetyl-α-amino acid dehydroabietylamine derivative for the selective therapy of hepatocellular carcinoma
Source: BMC Cancer. 2016 Nov 14;16:883. doi: 10.1186/s12885-016-2942-5 (PMC5109647; doi:10.1186/s12885-016-2942-5)
Supplement: Additional file 5: — Table S2. Microarray data of DAAD2-resistance SNU449 cell line. Class comparison analyses using microarray data of DAAD2-resistant SNU449 cell line provided the lists of genes differentially expressed as a result of DAAD2 treatments. (XLS 446 kb) [file 12885_2016_2942_MOESM5_ESM.xls]

## Sheet: Table S2
ProbeSet	Symbol	Name	EntrezID	Fold-change Drug/Control	Fold-change Control/Drug	Geom mean of intensities in class HEP3B_Control	Geom mean of intensities in class HEP3B_Drug	Parametric p-value	FDR	Permutation p-value
213564_x_at	LDHB	lactate dehydrogenase B	3945	9.15959	0.11	133.73	14.6	< 1e-07	< 1e-07	0.1
206561_s_at	AKR1B10	aldo-keto reductase family 1, member B10 (aldose reductase)	57016	7.78738	0.13	156.76	20.13	< 1e-07	< 1e-07	0.1
219612_s_at	FGG	fibrinogen gamma chain	2266	5.3926	0.19	1081.54	200.56	7.7e-06	0.00501	0.1
205765_at	CYP3A5	cytochrome P450, family 3, subfamily A, polypeptide 5	1577	5.13237	0.19	85.3	16.62	< 1e-07	< 1e-07	0.1
219584_at	PLA1A	phospholipase A1 member A	51365	4.93804	0.2	62.96	12.75	< 1e-07	< 1e-07	0.1
227404_s_at	EGR1	early growth response 1	1958	4.88773	0.2	196.34	40.17	0.0002496	0.0283	0.1
231008_at	UNC5CL	unc-5 homolog C (C. elegans)-like	222643	4.86284	0.21	237.89	48.92	3.8e-06	0.00384	0.1
214022_s_at	IFITM1	interferon induced transmembrane protein 1 (9-27)	8519	4.51331	0.22	98.3	21.78	1.24e-05	0.00678	0.1
211741_x_at	PSG3	pregnancy specific beta-1-glycoprotein 3	5671	4.37214	0.23	307.58	70.35	3e-07	0.000965	0.1
229778_at	C12orf39	chromosome 12 open reading frame 39	80763	4.34775	0.23	50.26	11.56	0.0003589	0.0332	0.1
242786_at	LOC283104	hypothetical LOC283104	283104	4.03791	0.25	453.74	112.37	1e-07	0.000456	0.1
39402_at	IL1B	interleukin 1, beta	3553	3.89926	0.26	84.77	21.74	1e-07	0.000456	0.1
223484_at	C15orf48	chromosome 15 open reading frame 48	84419	3.84512	0.26	1028.34	267.44	1e-07	0.000456	0.1
217767_at	C3	complement component 3	718	3.7457	0.27	448.96	119.86	1e-07	0.000456	0.1
227450_at	ERP27	endoplasmic reticulum protein 27	121506	3.70896	0.27	134.19	36.18	1.1e-06	0.00188	0.1
202748_at	GBP2	guanylate binding protein 2, interferon-inducible	2634	3.69499	0.27	111.33	30.13	8e-07	0.00188	0.1
209189_at	FOS	FBJ murine osteosarcoma viral oncogene homolog	2353	3.69102	0.27	37.39	10.13	1.3e-05	0.00697	0.1
203726_s_at	LAMA3	laminin, alpha 3	3909	3.64276	0.27	80.25	22.03	1e-07	0.000456	0.1
227253_at	CP	ceruloplasmin (ferroxidase)	1356	3.59523	0.28	93.44	25.99	1e-07	0.000456	0.1
209774_x_at	CXCL2	chemokine (C-X-C motif) ligand 2	2920	3.58235	0.28	127.46	35.58	1e-07	0.000456	0.1
209875_s_at	SPP1	secreted phosphoprotein 1	6696	3.56011	0.28	651.18	182.91	7.57e-05	0.0164	0.1
206336_at	CXCL6	chemokine (C-X-C motif) ligand 6 (granulocyte chemotactic protein 2)	6372	3.4362	0.29	52.78	15.36	6.72e-05	0.0161	0.1
1566342_at	NA	NA	NA	3.41931	0.29	80.73	23.61	0.0274549	0.323	0.3
216238_s_at	FGB	fibrinogen beta chain	2244	3.40646	0.29	841.94	247.16	1.19e-05	0.00657	0.1
214234_s_at	CYP3A5	cytochrome P450, family 3, subfamily A, polypeptide 5	1577	3.34563	0.3	203.18	60.73	1e-07	0.000456	0.1
244455_at	KCNT2	potassium channel, subfamily T, member 2	343450	3.33384	0.3	264.64	79.38	3.4e-06	0.00357	0.1
202859_x_at	IL8	interleukin 8	3576	3.32412	0.3	456.9	137.45	3e-07	0.000965	0.1
213800_at	CFH	complement factor H	3075	3.28321	0.3	1070.82	326.15	3.5e-06	0.00361	0.1
205208_at	ALDH1L1	aldehyde dehydrogenase 1 family, member L1	10840	3.21982	0.31	312.29	96.99	1.2e-06	0.00199	0.1
201694_s_at	EGR1	early growth response 1	1958	3.18501	0.31	837.02	262.8	7.7e-06	0.00501	0.1
223218_s_at	NFKBIZ	nuclear factor of kappa light polypeptide gene enhancer in B-cells inhibitor, zeta	64332	3.18065	0.31	261.64	82.26	8.3e-06	0.00516	0.1
214235_at	CYP3A5	cytochrome P450, family 3, subfamily A, polypeptide 5	1577	3.17278	0.32	233.39	73.56	0.0001259	0.0214	0.1
204846_at	CP	ceruloplasmin (ferroxidase)	1356	3.16196	0.32	60.52	19.14	2.26e-05	0.00936	0.1
219049_at	CSGALNACT1	chondroitin sulfate N-acetylgalactosaminyltransferase 1	55790	3.12956	0.32	96.14	30.72	0.0006078	0.0445	0.1
203399_x_at	PSG3	pregnancy specific beta-1-glycoprotein 3	5671	3.10573	0.32	284.33	91.55	1.1e-06	0.00188	0.1
1562736_at	LHX9	LIM homeobox 9	56956	3.04357	0.33	44.01	14.46	2.7e-06	0.00336	0.1
223434_at	GBP3	guanylate binding protein 3	2635	3.04337	0.33	216.14	71.02	3.2e-06	0.0035	0.1
1562102_at	AKR1C1	aldo-keto reductase family 1, member C1 (dihydrodiol dehydrogenase 1; 20-alpha (3-alpha)-hydroxysteroid dehydrogenase)	1645	3.0167	0.33	122.84	40.72	5.3e-06	0.00437	0.1
208396_s_at	PDE1A	phosphodiesterase 1A, calmodulin-dependent	5136	3.00441	0.33	95.42	31.76	2e-07	0.000841	0.1
226213_at	ERBB3	v-erb-b2 erythroblastic leukemia viral oncogene homolog 3 (avian)	2065	3.00149	0.33	60.63	20.2	1.3e-06	0.00203	0.1
242313_at	LOC728730	hypothetical LOC728730	728730	2.99394	0.33	49.43	16.51	3.86e-05	0.0124	0.1
1555854_at	NA	NA	NA	2.98535	0.33	941.73	315.45	2.9e-06	0.00345	0.1
227963_at	NA	NA	NA	2.97912	0.34	38.52	12.93	7.55e-05	0.0164	0.1
204259_at	MMP7	matrix metallopeptidase 7 (matrilysin, uterine)	4316	2.97165	0.34	56.61	19.05	6e-07	0.00164	0.1
204988_at	FGB	fibrinogen beta chain	2244	2.9576	0.34	3158.16	1067.81	1.82e-05	0.00822	0.1
203140_at	BCL6	B-cell CLL/lymphoma 6	604	2.95556	0.34	216.79	73.35	1.37e-05	0.007	0.1
201030_x_at	LDHB	lactate dehydrogenase B	3945	2.9277	0.34	55.07	18.81	0.0001078	0.0197	0.1
201693_s_at	EGR1	early growth response 1	1958	2.87034	0.35	141.68	49.36	7.06e-05	0.0164	0.1
211506_s_at	IL8	interleukin 8	3576	2.86393	0.35	44.62	15.58	0.0002826	0.0297	0.1
205342_s_at	SULT1C2	sulfotransferase family, cytosolic, 1C, member 2	6819	2.85296	0.35	110.01	38.56	3.4e-06	0.00357	0.1
204051_s_at	SFRP4	secreted frizzled-related protein 4	6424	2.851	0.35	39.8	13.96	3.76e-05	0.0123	0.1
202679_at	NPC1	Niemann-Pick disease, type C1	4864	2.84587	0.35	719.18	252.71	3e-07	0.000965	0.1
201473_at	JUNB	jun B proto-oncogene	3726	2.84402	0.35	276.24	97.13	1e-06	0.00188	0.1
225290_at	ETNK1	ethanolamine kinase 1	55500	2.81834	0.35	148.16	52.57	0.0004587	0.0383	0.1
207836_s_at	RBPMS	RNA binding protein with multiple splicing	11030	2.81021	0.36	712.53	253.55	4e-07	0.00122	0.1
226535_at	ITGB6	integrin, beta 6	3694	2.80629	0.36	148.2	52.81	9e-07	0.00188	0.1
211470_s_at	SULT1C2	sulfotransferase family, cytosolic, 1C, member 2	6819	2.78467	0.36	165.66	59.49	1.1e-06	0.00188	0.1
225051_at	EPB41	erythrocyte membrane protein band 4.1 (elliptocytosis 1, RH-linked)	2035	2.7822	0.36	146.9	52.8	7e-06	0.00491	0.1
225842_at	PHLDA1	pleckstrin homology-like domain, family A, member 1	22822	2.77888	0.36	764.36	275.06	1.8e-06	0.00273	0.1
209183_s_at	C10orf10	chromosome 10 open reading frame 10	11067	2.75068	0.36	131.4	47.77	3e-07	0.000965	0.1
226333_at	IL6R	interleukin 6 receptor	3570	2.72546	0.37	169.66	62.25	5e-07	0.00144	0.1
217626_at	NA	NA	NA	2.65743	0.38	58.49	22.01	0.0033162	0.111	0.1
200878_at	EPAS1	endothelial PAS domain protein 1	2034	2.60737	0.38	41.77	16.02	5.6e-06	0.00437	0.1
225755_at	KLHDC8B	kelch domain containing 8B	200942	2.60667	0.38	275.89	105.84	6.09e-05	0.0153	0.1
204019_s_at	SH3YL1	SH3 domain containing, Ysc84-like 1 (S. cerevisiae)	26751	2.58745	0.39	56.07	21.67	8.76e-05	0.0177	0.1
204754_at	HLF	hepatic leukemia factor	3131	2.58401	0.39	79.51	30.77	2.9e-06	0.00345	0.1
211748_x_at	PTGDS	prostaglandin D2 synthase 21kDa (brain)	5730	2.5825	0.39	331.98	128.55	6.73e-05	0.0161	0.1
212573_at	ENDOD1	endonuclease domain containing 1	23052	2.57488	0.39	338.7	131.54	2.2e-06	0.00293	0.1
219017_at	ETNK1	ethanolamine kinase 1	55500	2.56978	0.39	91.15	35.47	0.0010723	0.0605	0.1
201170_s_at	BHLHE40	basic helix-loop-helix family, member e40	8553	2.56304	0.39	648.68	253.09	5.6e-06	0.00437	0.1
205650_s_at	FGA	fibrinogen alpha chain	2243	2.55369	0.39	70.15	27.47	0.000526	0.0414	0.1
204753_s_at	HLF	hepatic leukemia factor	3131	2.54097	0.39	62.33	24.53	2.2e-06	0.00293	0.1
209160_at	AKR1C3	aldo-keto reductase family 1, member C3 (3-alpha hydroxysteroid dehydrogenase, type II)	8644	2.53247	0.39	8854.95	3496.57	3.2e-06	0.0035	0.1
230432_at	LOC100422737	hypothetical LOC100422737	100422737	2.51892	0.4	108.49	43.07	1.04e-05	0.00611	0.1
241359_at	TLCD2	TLC domain containing 2	727910	2.51672	0.4	50.41	20.03	8.21e-05	0.0172	0.1
222262_s_at	ETNK1	ethanolamine kinase 1	55500	2.51098	0.4	56.02	22.31	9e-07	0.00188	0.1
232059_at	DSCAML1	Down syndrome cell adhesion molecule like 1	57453	2.50619	0.4	48.57	19.38	2.72e-05	0.0102	0.1
205067_at	IL1B	interleukin 1, beta	3553	2.5	0.4	141.5	56.6	5.28e-05	0.0142	0.1
203382_s_at	APOE	apolipoprotein E	348	2.49617	0.4	162.95	65.28	4.55e-05	0.0136	0.1
209122_at	PLIN2	perilipin 2	123	2.4844	0.4	1502.94	604.95	1.3e-06	0.00203	0.1
226228_at	AQP4	aquaporin 4	361	2.47368	0.4	21.15	8.55	0.0010975	0.0614	0.1
205856_at	SLC14A1	solute carrier family 14 (urea transporter), member 1 (Kidd blood group)	6563	2.47137	0.4	37.12	15.02	0.0007239	0.0491	0.1
204070_at	RARRES3	retinoic acid receptor responder (tazarotene induced) 3	5920	2.46648	0.41	36.06	14.62	1.1e-06	0.00188	0.1
203854_at	CFI	complement factor I	3426	2.46182	0.41	26.44	10.74	1.1e-06	0.00188	0.1
223580_at	SPSB2	splA/ryanodine receptor domain and SOCS box containing 2	84727	2.45423	0.41	362.22	147.59	4e-06	0.00384	0.1
1569157_s_at	ZNF846	zinc finger protein 846	162993	2.45243	0.41	36.86	15.03	4.3e-06	0.00385	0.1
218638_s_at	SPON2	spondin 2, extracellular matrix protein	10417	2.43999	0.41	854.19	350.08	1.1e-06	0.00188	0.1
204985_s_at	TRAPPC6A	trafficking protein particle complex 6A	79090	2.4283	0.41	239.09	98.46	4.82e-05	0.0139	0.1
213397_x_at	NA	NA	NA	2.42295	0.41	272.63	112.52	1.35e-05	0.007	0.1
216594_x_at	AKR1C1	aldo-keto reductase family 1, member C1 (dihydrodiol dehydrogenase 1; 20-alpha (3-alpha)-hydroxysteroid dehydrogenase)	1645	2.42124	0.41	7926.9	3273.9	6e-06	0.00449	0.1
227020_at	YPEL2	yippee-like 2 (Drosophila)	388403	2.41419	0.41	54.44	22.55	5.8e-06	0.0044	0.1
208747_s_at	C1S	complement component 1, s subcomponent	716	2.41288	0.41	78.66	32.6	0.0002497	0.0283	0.1
1553743_at	METTL21A	methyltransferase like 21A	151194	2.40752	0.42	195.37	81.15	2e-06	0.0028	0.1
235737_at	TSLP	thymic stromal lymphopoietin	85480	2.40189	0.42	60.96	25.38	0.0008939	0.0548	0.1
213142_x_at	PION	pigeon homolog (Drosophila)	54103	2.3973	0.42	97.81	40.8	2e-06	0.0028	0.1
222150_s_at	PION	pigeon homolog (Drosophila)	54103	2.39286	0.42	108.54	45.36	2.12e-05	0.00906	0.1
221841_s_at	KLF4	Kruppel-like factor 4 (gut)	9314	2.39179	0.42	48.96	20.47	0.0001941	0.0249	0.1
213006_at	CEBPD	CCAAT/enhancer binding protein (C/EBP), delta	1052	2.38803	0.42	24.74	10.36	1.36e-05	0.007	0.1
238681_at	GDPD1	glycerophosphodiester phosphodiesterase domain containing 1	284161	2.37394	0.42	39.36	16.58	7e-06	0.00491	0.1
209699_x_at	AKR1C2	aldo-keto reductase family 1, member C2 (dihydrodiol dehydrogenase 2; bile acid binding protein; 3-alpha hydroxysteroid dehydrogenase, type III)	1646	2.35816	0.42	12981	5504.71	3e-06	0.00349	0.1
235774_at	LOC100422737	hypothetical LOC100422737	100422737	2.35592	0.42	67.45	28.63	0.0001508	0.0233	0.1
230563_at	RASGEF1A	RasGEF domain family, member 1A	221002	2.33316	0.43	132.01	56.58	1.74e-05	0.00799	0.1
242835_s_at	LOC728730	hypothetical LOC728730	728730	2.32962	0.43	58.52	25.12	9.53e-05	0.0187	0.1
202023_at	EFNA1	ephrin-A1	1942	2.3258	0.43	292.26	125.66	3.57e-05	0.012	0.1
211653_x_at	AKR1C2	aldo-keto reductase family 1, member C2 (dihydrodiol dehydrogenase 2; bile acid binding protein; 3-alpha hydroxysteroid dehydrogenase, type III)	1646	2.32192	0.43	8562.98	3687.89	1.18e-05	0.00657	0.1
209204_at	LMO4	LIM domain only 4	8543	2.32117	0.43	200.99	86.59	0.002002	0.0838	0.1
201531_at	ZFP36	zinc finger protein 36, C3H type, homolog (mouse)	7538	2.31724	0.43	203.06	87.63	4.2e-06	0.00385	0.1
1556499_s_at	COL1A1	collagen, type I, alpha 1	1277	2.31628	0.43	293.38	126.66	0.0001258	0.0214	0.1
213745_at	ATRNL1	attractin-like 1	26033	2.31136	0.43	79.58	34.43	2.6e-06	0.00331	0.1
235292_at	FLJ32255	hypothetical LOC643977	643977	2.29745	0.44	138.72	60.38	4.51e-05	0.0136	0.1
233085_s_at	OBFC2A	oligonucleotide/oligosaccharide-binding fold containing 2A	64859	2.29704	0.44	219	95.34	0.0001769	0.0245	0.1
212187_x_at	PTGDS	prostaglandin D2 synthase 21kDa (brain)	5730	2.29601	0.44	195.23	85.03	2.11e-05	0.00906	0.1
204279_at	PSMB9	proteasome (prosome, macropain) subunit, beta type, 9 (large multifunctional peptidase 2)	5698	2.28665	0.44	105.14	45.98	0.0003404	0.0326	0.1
201649_at	UBE2L6	ubiquitin-conjugating enzyme E2L 6	9246	2.28095	0.44	390.43	171.17	5.8e-06	0.0044	0.1
226425_at	CLIP4	CAP-GLY domain containing linker protein family, member 4	79745	2.27409	0.44	51.69	22.73	0.000254	0.0285	0.1
204830_x_at	PSG5	pregnancy specific beta-1-glycoprotein 5	5673	2.26658	0.44	601.98	265.59	0.0001929	0.0249	0.1
212136_at	ATP2B4	ATPase, Ca++ transporting, plasma membrane 4	493	2.26226	0.44	95.49	42.21	0.0010445	0.0597	0.1
202295_s_at	CTSH	cathepsin H	1512	2.26124	0.44	521.42	230.59	7.8e-06	0.00502	0.1
210665_at	TFPI	tissue factor pathway inhibitor (lipoprotein-associated coagulation inhibitor)	7035	2.26082	0.44	61.63	27.26	0.0001824	0.0246	0.1
209498_at	CEACAM1	carcinoembryonic antigen-related cell adhesion molecule 1 (biliary glycoprotein)	634	2.25922	0.44	57	25.23	0.0007933	0.0516	0.1
203973_s_at	CEBPD	CCAAT/enhancer binding protein (C/EBP), delta	1052	2.25912	0.44	1801.9	797.61	3.19e-05	0.0111	0.1
203786_s_at	TPD52L1	tumor protein D52-like 1	7164	2.25797	0.44	713.52	316	4e-06	0.00384	0.1
215469_at	NA	NA	NA	2.25559	0.44	28.24	12.52	0.0004601	0.0383	0.1
226038_at	LONRF1	LON peptidase N-terminal domain and ring finger 1	91694	2.24879	0.44	79.27	35.25	1.32e-05	0.007	0.1
218651_s_at	LARP6	La ribonucleoprotein domain family, member 6	55323	2.23138	0.45	148.61	66.6	3.61e-05	0.012	0.1
202435_s_at	CYP1B1	cytochrome P450, family 1, subfamily B, polypeptide 1	1545	2.22746	0.45	904.15	405.91	0.0007887	0.0513	0.1
213194_at	ROBO1	roundabout, axon guidance receptor, homolog 1 (Drosophila)	6091	2.22003	0.45	85.36	38.45	6.44e-05	0.0157	0.1
225272_at	SAT2	spermidine/spermine N1-acetyltransferase family member 2	112483	2.21317	0.45	702.57	317.45	7.6e-06	0.00501	0.1
205076_s_at	MTMR11	myotubularin related protein 11	10903	2.21034	0.45	147.96	66.94	3.45e-05	0.0118	0.1
210538_s_at	BIRC3	baculoviral IAP repeat containing 3	330	2.20914	0.45	106.79	48.34	4.8e-06	0.0041	0.1
235780_at	PRKACB	protein kinase, cAMP-dependent, catalytic, beta	5567	2.20901	0.45	23.04	10.43	0.0002603	0.0288	0.1
226432_at	ETNK1	ethanolamine kinase 1	55500	2.20047	0.45	65.53	29.78	0.0013954	0.0704	0.1
212070_at	GPR56	G protein-coupled receptor 56	9289	2.19829	0.45	149.55	68.03	6.4e-06	0.00467	0.1
201601_x_at	IFITM1	interferon induced transmembrane protein 1 (9-27)	8519	2.19327	0.46	110.76	50.5	0.0005367	0.0417	0.1
225207_at	PDK4	pyruvate dehydrogenase kinase, isozyme 4	5166	2.19319	0.46	39.28	17.91	0.0002659	0.029	0.1
228325_at	KIAA0146	KIAA0146	23514	2.19272	0.46	47.56	21.69	7.37e-05	0.0164	0.1
205923_at	RELN	reelin	5649	2.19156	0.46	355.12	162.04	4.31e-05	0.0133	0.1
209621_s_at	PDLIM3	PDZ and LIM domain 3	27295	2.19105	0.46	52.87	24.13	2.6e-06	0.00331	0.1
1569076_a_at	ZNF836	zinc finger protein 836	162962	2.18558	0.46	45.46	20.8	5.6e-05	0.0147	0.1
213744_at	ATRNL1	attractin-like 1	26033	2.18083	0.46	52.1	23.89	0.0009733	0.0578	0.1
242283_at	DNAH14	dynein, axonemal, heavy chain 14	127602	2.17628	0.46	148.64	68.3	0.0002105	0.0257	0.1
232293_at	LCORL	ligand dependent nuclear receptor corepressor-like	254251	2.17455	0.46	76.74	35.29	5.87e-05	0.015	0.1
218999_at	TMEM140	transmembrane protein 140	55281	2.16836	0.46	85.52	39.44	0.000172	0.0244	0.1
227697_at	SOCS3	suppressor of cytokine signaling 3	9021	2.16795	0.46	283.98	130.99	4e-06	0.00384	0.1
222862_s_at	AK5	adenylate kinase 5	26289	2.16022	0.46	42.47	19.66	4.96e-05	0.0141	0.1
202357_s_at	CFB	complement factor B	629	2.15813	0.46	34.53	16	9.8e-06	0.00594	0.1
201926_s_at	CD55	CD55 molecule, decay accelerating factor for complement (Cromer blood group)	1604	2.15781	0.46	494.16	229.01	5.47e-05	0.0144	0.1
228221_at	SLC44A3	solute carrier family 44, member 3	126969	2.15283	0.46	160.02	74.33	0.0001059	0.0195	0.1
214073_at	CTTN	cortactin	2017	2.15104	0.46	102.54	47.67	4.2e-06	0.00385	0.1
227439_at	ANKS1B	ankyrin repeat and sterile alpha motif domain containing 1B	56899	2.14802	0.47	76.04	35.4	5.5e-06	0.00437	0.1
215388_s_at	NA	NA	NA	2.14516	0.47	1959.86	913.62	0.000236	0.0279	0.1
210372_s_at	TPD52L1	tumor protein D52-like 1	7164	2.1436	0.47	131.51	61.35	0.0001468	0.0229	0.1
208078_s_at	NA	NA	NA	2.13376	0.47	141.66	66.39	3.05e-05	0.011	0.1
1562049_at	LOC100287807	hypothetical LOC100287807	100287807	2.13291	0.47	91.63	42.96	0.0015095	0.0736	0.1
200637_s_at	PTPRF	protein tyrosine phosphatase, receptor type, F	5792	2.12203	0.47	107.29	50.56	0.0011168	0.0622	0.1
227755_at	NA	NA	NA	2.11884	0.47	31.38	14.81	0.0004317	0.0368	0.1
228143_at	CP	ceruloplasmin (ferroxidase)	1356	2.1182	0.47	17.92	8.46	0.0001456	0.0228	0.1
235291_s_at	FLJ32255	hypothetical LOC643977	643977	2.11761	0.47	178.43	84.26	1.89e-05	0.0084	0.1
202237_at	NNMT	nicotinamide N-methyltransferase	4837	2.11634	0.47	43.66	20.63	6.16e-05	0.0154	0.1
215223_s_at	SOD2	superoxide dismutase 2, mitochondrial	6648	2.11462	0.47	472.66	223.52	4.03e-05	0.0127	0.1
204151_x_at	AKR1C1	aldo-keto reductase family 1, member C1 (dihydrodiol dehydrogenase 1; 20-alpha (3-alpha)-hydroxysteroid dehydrogenase)	1645	2.1122	0.47	13129.8	6216.15	1.41e-05	0.00707	0.1
230277_at	LOC100289187	transmembrane protein 225-like	100289187	2.10933	0.47	53.83	25.52	4.7e-06	0.00408	0.1
229256_at	PGM2L1	phosphoglucomutase 2-like 1	283209	2.10496	0.48	85.23	40.49	3.19e-05	0.0111	0.1
203997_at	PTPN3	protein tyrosine phosphatase, non-receptor type 3	5774	2.10021	0.48	70.84	33.73	0.0001804	0.0246	0.1
202436_s_at	CYP1B1	cytochrome P450, family 1, subfamily B, polypeptide 1	1545	2.09931	0.48	1132.43	539.43	2.67e-05	0.0101	0.1
1554371_at	PKD1L2	polycystic kidney disease 1-like 2	114780	2.098	0.48	86.06	41.02	0.0020463	0.0848	0.1
226867_at	DENND4C	DENN/MADD domain containing 4C	55667	2.09606	0.48	135.51	64.65	5.6e-06	0.00437	0.1
219032_x_at	OPN3	opsin 3	23596	2.09546	0.48	784.96	374.6	1.09e-05	0.00627	0.1
222662_at	PPP1R3B	protein phosphatase 1, regulatory (inhibitor) subunit 3B	79660	2.0941	0.48	124.18	59.3	1.66e-05	0.00797	0.1
219073_s_at	OSBPL10	oxysterol binding protein-like 10	114884	2.09212	0.48	479.66	229.27	4.7e-06	0.00408	0.1
226757_at	IFIT2	interferon-induced protein with tetratricopeptide repeats 2	3433	2.08238	0.48	145.35	69.8	0.0001046	0.0194	0.1
227139_s_at	HPS3	Hermansky-Pudlak syndrome 3	84343	2.08103	0.48	765.05	367.63	3.2e-06	0.0035	0.1
1555419_a_at	ASAH1	N-acylsphingosine amidohydrolase (acid ceramidase) 1	427	2.07508	0.48	543.9	262.11	7.37e-05	0.0164	0.1
213702_x_at	ASAH1	N-acylsphingosine amidohydrolase (acid ceramidase) 1	427	2.07138	0.48	2850.92	1376.34	7.4e-06	0.00501	0.1
227140_at	NA	NA	NA	2.07069	0.48	30.17	14.57	0.0004114	0.0359	0.1
212501_at	CEBPB	CCAAT/enhancer binding protein (C/EBP), beta	1051	2.07054	0.48	2402.63	1160.39	2.23e-05	0.00931	0.1
218093_s_at	ANKRD10	ankyrin repeat domain 10	55608	2.06738	0.48	230.72	111.6	6.32e-05	0.0156	0.1
210592_s_at	SAT1	spermidine/spermine N1-acetyltransferase 1	6303	2.06494	0.48	2709.41	1312.1	1.4e-05	0.00707	0.1
216064_s_at	AGA	aspartylglucosaminidase	175	2.0636	0.48	87.93	42.61	5.38e-05	0.0143	0.1
202201_at	BLVRB	biliverdin reductase B (flavin reductase (NADPH))	645	2.05851	0.49	755.76	367.14	5.95e-05	0.0151	0.1
204565_at	ACOT13	acyl-CoA thioesterase 13	55856	2.05771	0.49	235.32	114.36	1.84e-05	0.00825	0.1
229302_at	TMEM178	transmembrane protein 178	130733	2.0535	0.49	21.11	10.28	0.014812	0.238	0.2
200635_s_at	PTPRF	protein tyrosine phosphatase, receptor type, F	5792	2.0449	0.49	213.59	104.45	3.09e-05	0.011	0.1
213988_s_at	SAT1	spermidine/spermine N1-acetyltransferase 1	6303	2.03598	0.49	963.1	473.04	0.0002883	0.0299	0.1
231769_at	FBXO6	F-box protein 6	26270	2.03518	0.49	150.42	73.91	0.0001294	0.0217	0.1
201131_s_at	CDH1	cadherin 1, type 1, E-cadherin (epithelial)	999	2.03228	0.49	24.55	12.08	0.0011248	0.0623	0.1
227062_at	NEAT1	nuclear paraspeckle assembly transcript 1 (non-protein coding)	283131	2.031	0.49	33.41	16.45	7.9e-05	0.0168	0.1
227059_at	GPC6	glypican 6	10082	2.02949	0.49	151.42	74.61	2.56e-05	0.0101	0.1
203887_s_at	THBD	thrombomodulin	7056	2.02934	0.49	26.28	12.95	1.61e-05	0.00786	0.1
228949_at	WLS	wntless homolog (Drosophila)	79971	2.02468	0.49	152.6	75.37	2.43e-05	0.00963	0.1
209425_at	NA	NA	NA	2.0219	0.49	24	11.87	0.0003705	0.0338	0.1
230788_at	GCNT2	glucosaminyl (N-acetyl) transferase 2, I-branching enzyme (I blood group)	2651	2.02028	0.49	261.97	129.67	3.5e-05	0.0119	0.1
229151_at	SLC14A1	solute carrier family 14 (urea transporter), member 1 (Kidd blood group)	6563	2.01845	0.5	35	17.34	5.1e-06	0.00429	0.1
203059_s_at	PAPSS2	3'-phosphoadenosine 5'-phosphosulfate synthase 2	9060	2.01785	0.5	128.9	63.88	0.0015171	0.0736	0.1
1555950_a_at	CD55	CD55 molecule, decay accelerating factor for complement (Cromer blood group)	1604	2.01698	0.5	668.93	331.65	3.8e-05	0.0123	0.1
205158_at	RNASE4	ribonuclease, RNase A family, 4	6038	2.01635	0.5	140.6	69.73	0.0003817	0.0343	0.1
209230_s_at	NUPR1	nuclear protein, transcriptional regulator, 1	26471	2.01594	0.5	40.48	20.08	0.00019	0.0247	0.1
220087_at	BCMO1	beta-carotene 15,15'-monooxygenase 1	53630	2.01516	0.5	51.85	25.73	0.0028724	0.101	0.1
202454_s_at	ERBB3	v-erb-b2 erythroblastic leukemia viral oncogene homolog 3 (avian)	2065	2.0054	0.5	26.01	12.97	0.0027709	0.0997	0.1
227433_at	KIAA2018	KIAA2018	205717	2.00486	0.5	61.91	30.88	0.0015618	0.0744	0.1
203762_s_at	DYNC2LI1	dynein, cytoplasmic 2, light intermediate chain 1	51626	2.00407	0.5	64.07	31.97	0.0012727	0.0665	0.1
208134_x_at	PSG2	pregnancy specific beta-1-glycoprotein 2	5670	1.99817	0.5	54.67	27.36	0.0169252	0.255	0.2
223703_at	C10orf11	chromosome 10 open reading frame 11	83938	1.99643	0.5	72.73	36.43	0.0004162	0.0361	0.1
231919_at	DBT	dihydrolipoamide branched chain transacylase E2	1629	1.99627	0.5	58.87	29.49	5.75e-05	0.0148	0.1
229679_at	C12orf76	chromosome 12 open reading frame 76	400073	1.99568	0.5	36.98	18.53	0.0001229	0.0211	0.1
220753_s_at	CRYL1	crystallin, lambda 1	51084	1.99446	0.5	219.77	110.19	9.74e-05	0.0189	0.1
202638_s_at	ICAM1	intercellular adhesion molecule 1	3383	1.99121	0.5	330.9	166.18	3.19e-05	0.0111	0.1
210664_s_at	TFPI	tissue factor pathway inhibitor (lipoprotein-associated coagulation inhibitor)	7035	1.98985	0.5	576.26	289.6	0.0003641	0.0335	0.1
229566_at	LOC645638	WDNM1-like pseudogene	645638	1.98961	0.5	358.03	179.95	0.0003265	0.0323	0.1
203153_at	IFIT1	interferon-induced protein with tetratricopeptide repeats 1	3434	1.98898	0.5	254.41	127.91	0.0001563	0.0235	0.1
201506_at	TGFBI	transforming growth factor, beta-induced, 68kDa	7045	1.98778	0.5	1440.9	724.88	8.2e-06	0.00515	0.1
227052_at	NA	NA	NA	1.98057	0.5	464.82	234.69	1.26e-05	0.00682	0.1
205477_s_at	AMBP	alpha-1-microglobulin/bikunin precursor	259	1.97956	0.51	73.62	37.19	0.0002468	0.0283	0.1
230329_s_at	NUDT6	nudix (nucleoside diphosphate linked moiety X)-type motif 6	11162	1.97949	0.51	110.99	56.07	6.55e-05	0.0159	0.1
213171_s_at	MMP24	matrix metallopeptidase 24 (membrane-inserted)	10893	1.97739	0.51	306.12	154.81	0.0015541	0.0744	0.1
223843_at	SCARA3	scavenger receptor class A, member 3	51435	1.97685	0.51	75.16	38.02	0.000102	0.0192	0.1
241759_at	LOC79015	hypothetical LOC79015	79015	1.97566	0.51	29.22	14.79	0.0035629	0.115	0.1
229824_at	SHC3	SHC (Src homology 2 domain containing) transforming protein 3	53358	1.9746	0.51	85.5	43.3	0.0001047	0.0194	0.1
238332_at	ANKRD29	ankyrin repeat domain 29	147463	1.97164	0.51	34.07	17.28	2.61e-05	0.0101	0.1
203504_s_at	ABCA1	ATP-binding cassette, sub-family A (ABC1), member 1	19	1.9701	0.51	477.69	242.47	0.000183	0.0246	0.1
212884_x_at	APOE	apolipoprotein E	348	1.96767	0.51	141.83	72.08	0.0001723	0.0244	0.1
224772_at	NAV1	neuron navigator 1	89796	1.96558	0.51	61.68	31.38	0.0001141	0.0204	0.1
213436_at	CNR1	cannabinoid receptor 1 (brain)	1268	1.96484	0.51	13.97	7.11	0.016584	0.252	0.1
226621_at	NA	NA	NA	1.96277	0.51	815.08	415.27	0.0012956	0.0672	0.1
208926_at	NEU1	sialidase 1 (lysosomal sialidase)	4758	1.95916	0.51	290.74	148.4	3.1e-05	0.011	0.1
212230_at	PPAP2B	phosphatidic acid phosphatase type 2B	8613	1.95895	0.51	142.69	72.84	3.43e-05	0.0118	0.1
213464_at	NA	NA	NA	1.95875	0.51	104.46	53.33	0.000576	0.0433	0.1
229815_at	LOC100505894	hypothetical LOC100505894	100505894	1.95782	0.51	28.78	14.7	0.0039219	0.12	0.1
229954_at	CHDH	choline dehydrogenase	55349	1.95575	0.51	85.31	43.62	2.94e-05	0.0109	0.1
203706_s_at	FZD7	frizzled homolog 7 (Drosophila)	8324	1.9555	0.51	126.13	64.5	4.61e-05	0.0136	0.1
221477_s_at	SOD2	superoxide dismutase 2, mitochondrial	6648	1.95517	0.51	35.76	18.29	1.17e-05	0.00657	0.1
208257_x_at	PSG1	pregnancy specific beta-1-glycoprotein 1	5669	1.94897	0.51	600.83	308.28	2.99e-05	0.011	0.1
204547_at	RAB40B	RAB40B, member RAS oncogene family	10966	1.94781	0.51	1436.43	737.46	5.43e-05	0.0144	0.1
235924_at	NA	NA	NA	1.94525	0.51	111.91	57.53	0.0001645	0.024	0.1
226908_at	LRIG3	leucine-rich repeats and immunoglobulin-like domains 3	121227	1.94473	0.51	38	19.54	0.0001451	0.0228	0.1
222853_at	FLRT3	fibronectin leucine rich transmembrane protein 3	23767	1.94472	0.51	58.4	30.03	0.0002394	0.0279	0.1
204955_at	SRPX	sushi-repeat containing protein, X-linked	8406	1.94273	0.51	67.84	34.92	0.0009234	0.056	0.1
226546_at	NA	NA	NA	1.94116	0.52	133.94	69	8.18e-05	0.0172	0.1
201487_at	CTSC	cathepsin C	1075	1.93925	0.52	880.03	453.8	4.08e-05	0.0127	0.1
209594_x_at	PSG9	pregnancy specific beta-1-glycoprotein 9	5678	1.93825	0.52	311.07	160.49	0.003937	0.12	0.1
235147_at	LOC100288092	hypothetical LOC100288092	100288092	1.93708	0.52	34.79	17.96	0.0004859	0.0396	0.1
202270_at	GBP1	guanylate binding protein 1, interferon-inducible	2633	1.93195	0.52	96.81	50.11	0.0002817	0.0297	0.1
212235_at	PLXND1	plexin D1	23129	1.93176	0.52	59.73	30.92	0.000748	0.0502	0.1
202219_at	SLC6A8	solute carrier family 6 (neurotransmitter transporter, creatine), member 8	6535	1.93156	0.52	95.11	49.24	2.42e-05	0.00963	0.1
214889_at	FAM149A	family with sequence similarity 149, member A	25854	1.93038	0.52	42.7	22.12	0.0038825	0.12	0.1
203828_s_at	IL32	interleukin 32	9235	1.92957	0.52	281.08	145.67	0.0017951	0.0798	0.1
225566_at	NRP2	neuropilin 2	8828	1.92921	0.52	29.98	15.54	1.71e-05	0.00799	0.1
218627_at	DRAM1	DNA-damage regulated autophagy modulator 1	55332	1.92671	0.52	327.54	170	1e-05	0.00594	0.1
226939_at	CPEB2	cytoplasmic polyadenylation element binding protein 2	132864	1.92355	0.52	803.85	417.9	3.11e-05	0.011	0.1
215446_s_at	LOX	lysyl oxidase	4015	1.92177	0.52	136.58	71.07	0.0005066	0.0404	0.1
225534_at	C8orf40	chromosome 8 open reading frame 40	114926	1.91905	0.52	357.73	186.41	9.9e-06	0.00594	0.1
235763_at	SLC44A5	solute carrier family 44, member 5	204962	1.91809	0.52	31.38	16.36	0.0021132	0.0858	0.1
219213_at	JAM2	junctional adhesion molecule 2	58494	1.91786	0.52	101.57	52.96	7.6e-06	0.00501	0.1
203586_s_at	ARL4D	ADP-ribosylation factor-like 4D	379	1.91763	0.52	71.01	37.03	0.000342	0.0326	0.1
1559776_at	GM2A	GM2 ganglioside activator	2760	1.91395	0.52	73.84	38.58	0.0003858	0.0345	0.1
203038_at	PTPRK	protein tyrosine phosphatase, receptor type, K	5796	1.91392	0.52	347.76	181.7	1.15e-05	0.00655	0.1
204542_at	ST6GALNAC2	ST6 (alpha-N-acetyl-neuraminyl-2,3-beta-galactosyl-1,3)-N-acetylgalactosaminide alpha-2,6-sialyltransferase 2	10610	1.91236	0.52	36.66	19.17	0.0001757	0.0245	0.1
202087_s_at	CTSL1	cathepsin L1	1514	1.91147	0.52	542.36	283.74	0.0001405	0.0226	0.1
224391_s_at	SIAE	sialic acid acetylesterase	54414	1.90856	0.52	130.03	68.13	0.002593	0.0971	0.1
215116_s_at	DNM1	dynamin 1	1759	1.90686	0.52	190.19	99.74	0.0001591	0.0237	0.1
211708_s_at	SCD	stearoyl-CoA desaturase (delta-9-desaturase)	6319	1.90675	0.52	59.3	31.1	0.0112853	0.207	0.2
228098_s_at	MYLIP	myosin regulatory light chain interacting protein	29116	1.90592	0.52	153.16	80.36	0.000117	0.0207	0.1
224392_s_at	OPN3	opsin 3	23596	1.9059	0.52	253.39	132.95	0.0002485	0.0283	0.1
205571_at	LIPT1	lipoyltransferase 1	51601	1.90548	0.52	100.8	52.9	8.42e-05	0.0174	0.1
205074_at	SLC22A5	solute carrier family 22 (organic cation/carnitine transporter), member 5	6584	1.90489	0.52	95.53	50.15	0.0001785	0.0246	0.1
230934_at	STK32C	serine/threonine kinase 32C	282974	1.90436	0.53	100.36	52.7	0.001862	0.0811	0.1
203083_at	THBS2	thrombospondin 2	7058	1.90421	0.53	496.79	260.89	0.000233	0.0277	0.1
212737_at	GM2A	GM2 ganglioside activator	2760	1.90421	0.53	442.69	232.48	5.62e-05	0.0147	0.1
222453_at	CYBRD1	cytochrome b reductase 1	79901	1.90112	0.53	833.51	438.43	1.68e-05	0.00797	0.1
206359_at	SOCS3	suppressor of cytokine signaling 3	9021	1.89948	0.53	79.93	42.08	0.0052072	0.139	0.1
226636_at	PLD1	phospholipase D1, phosphatidylcholine-specific	5337	1.89943	0.53	96.7	50.91	4.68e-05	0.0137	0.1
210980_s_at	ASAH1	N-acylsphingosine amidohydrolase (acid ceramidase) 1	427	1.89871	0.53	1303.03	686.27	7.28e-05	0.0164	0.1
207057_at	SLC16A7	solute carrier family 16, member 7 (monocarboxylic acid transporter 2)	9194	1.89855	0.53	250.78	132.09	0.0096874	0.192	0.2
212664_at	TUBB4	tubulin, beta 4	10382	1.89804	0.53	75.58	39.82	0.0001855	0.0246	0.1
228234_at	NA	NA	NA	1.898	0.53	160.59	84.61	0.001127	0.0623	0.1
202430_s_at	PLSCR1	phospholipid scramblase 1	5359	1.89722	0.53	117.59	61.98	2.62e-05	0.0101	0.1
239278_at	NA	NA	NA	1.8935	0.53	50.14	26.48	0.0044716	0.128	0.1
204820_s_at	NA	NA	NA	1.89347	0.53	84.43	44.59	2.37e-05	0.00963	0.1
1553589_a_at	PDZK1IP1	PDZK1 interacting protein 1	10158	1.89211	0.53	361.45	191.03	0.0005898	0.0438	0.1
218750_at	TAF1D	TATA box binding protein (TBP)-associated factor, RNA polymerase I, D, 41kDa	79101	1.89159	0.53	68.4	36.16	0.0019474	0.083	0.1
201422_at	IFI30	interferon, gamma-inducible protein 30	10437	1.89101	0.53	280.74	148.46	7.29e-05	0.0164	0.1
202766_s_at	FBN1	fibrillin 1	2200	1.8905	0.53	58.53	30.96	0.0001347	0.0222	0.1
235428_at	NA	NA	NA	1.88985	0.53	43.75	23.15	1.05e-05	0.00611	0.1
227638_at	EPG5	ectopic P-granules autophagy protein 5 homolog (C. elegans)	57724	1.88511	0.53	139.8	74.16	0.0005701	0.0432	0.1
210886_x_at	TP53TG1	TP53 target 1 (non-protein coding)	11257	1.88348	0.53	74.68	39.65	0.001229	0.0652	0.1
239302_s_at	NA	NA	NA	1.88252	0.53	40.38	21.45	5.2e-05	0.0141	0.1
213737_x_at	GOLGA8H	golgin A8 family, member H	728498	1.8824	0.53	322.21	171.17	2.4e-05	0.00963	0.1
223220_s_at	PARP9	poly (ADP-ribose) polymerase family, member 9	83666	1.87932	0.53	47.34	25.19	0.0008965	0.0548	0.1
218035_s_at	RBM47	RNA binding motif protein 47	54502	1.87872	0.53	334.77	178.19	6.29e-05	0.0156	0.1
227839_at	MBD5	methyl-CpG binding domain protein 5	55777	1.87681	0.53	29.86	15.91	0.0090502	0.184	0.1
212067_s_at	C1R	complement component 1, r subcomponent	715	1.87674	0.53	67.45	35.94	0.000825	0.0525	0.1
222494_at	FOXN3	forkhead box N3	1112	1.87583	0.53	132.19	70.47	0.0003742	0.034	0.1
225239_at	NA	NA	NA	1.87558	0.53	292.29	155.84	0.0046165	0.13	0.1
235099_at	CMTM8	CKLF-like MARVEL transmembrane domain containing 8	152189	1.87329	0.53	121.52	64.87	0.0007544	0.0503	0.1
206910_x_at	CFHR2	complement factor H-related 2	3080	1.8715	0.53	94.96	50.74	0.0010208	0.0592	0.1
231973_s_at	ANAPC1	anaphase promoting complex subunit 1	64682	1.8685	0.54	51.72	27.68	5e-05	0.0141	0.1
204908_s_at	BCL3	B-cell CLL/lymphoma 3	602	1.86794	0.54	171.72	91.93	0.0002031	0.0254	0.1
200904_at	HLA-E	major histocompatibility complex, class I, E	3133	1.86748	0.54	359.92	192.73	6.04e-05	0.0152	0.1
214890_s_at	FAM149A	family with sequence similarity 149, member A	25854	1.86738	0.54	43.51	23.3	0.0005433	0.0419	0.1
224558_s_at	MALAT1	metastasis associated lung adenocarcinoma transcript 1 (non-protein coding)	378938	1.86737	0.54	266.94	142.95	2.28e-05	0.00937	0.1
221511_x_at	CCPG1	cell cycle progression 1	9236	1.86708	0.54	57.45	30.77	0.0003135	0.0315	0.1
202437_s_at	CYP1B1	cytochrome P450, family 1, subfamily B, polypeptide 1	1545	1.8669	0.54	1259.47	674.63	2.67e-05	0.0101	0.1
205145_s_at	MYL5	myosin, light chain 5, regulatory	4636	1.8663	0.54	57.93	31.04	0.0016787	0.0773	0.1
218285_s_at	BDH2	3-hydroxybutyrate dehydrogenase, type 2	56898	1.86585	0.54	432.13	231.6	4.88e-05	0.014	0.1
205818_at	DBC1	deleted in bladder cancer 1	1620	1.8625	0.54	22.35	12	5.98e-05	0.0151	0.1
207076_s_at	ASS1	argininosuccinate synthase 1	445	1.86231	0.54	56.13	30.14	0.0009205	0.056	0.1
209420_s_at	SMPD1	sphingomyelin phosphodiesterase 1, acid lysosomal	6609	1.86147	0.54	246.57	132.46	7.94e-05	0.0168	0.1
213018_at	GATAD1	GATA zinc finger domain containing 1	57798	1.86018	0.54	70.78	38.05	0.0001292	0.0217	0.1
229072_at	NA	NA	NA	1.85914	0.54	27.98	15.05	0.0003013	0.0307	0.1
232794_at	LOC153682	hypothetical protein LOC153682	153682	1.85714	0.54	24.18	13.02	0.0016199	0.0761	0.1
222744_s_at	TMLHE	trimethyllysine hydroxylase, epsilon	55217	1.85612	0.54	62.31	33.57	0.0011862	0.0639	0.1
219140_s_at	RBP4	retinol binding protein 4, plasma	5950	1.85478	0.54	21.33	11.5	0.0202762	0.281	0.1
225912_at	TP53INP1	tumor protein p53 inducible nuclear protein 1	94241	1.85378	0.54	205.38	110.79	0.0005892	0.0438	0.1
226591_at	SNRPN	small nuclear ribonucleoprotein polypeptide N	6638	1.85218	0.54	27.19	14.68	9.57e-05	0.0187	0.1
205945_at	IL6R	interleukin 6 receptor	3570	1.84933	0.54	51.06	27.61	0.0020831	0.0855	0.1
228349_at	KIAA1958	KIAA1958	158405	1.84692	0.54	61.41	33.25	0.0003525	0.0328	0.1
219630_at	PDZK1IP1	PDZK1 interacting protein 1	10158	1.846	0.54	493.03	267.08	0.0009917	0.0584	0.1
219327_s_at	GPRC5C	G protein-coupled receptor, family C, group 5, member C	55890	1.84456	0.54	167.56	90.84	0.0014987	0.0734	0.1
204690_at	STX8	syntaxin 8	9482	1.84435	0.54	335.21	181.75	4.66e-05	0.0137	0.1
226552_at	IER5L	immediate early response 5-like	389792	1.84346	0.54	188.77	102.4	0.0007704	0.0507	0.1
204990_s_at	ITGB4	integrin, beta 4	3691	1.84304	0.54	836.61	453.93	0.0021173	0.0858	0.1
213896_x_at	FAM149B1	family with sequence similarity 149, member B1	317662	1.84054	0.54	27.24	14.8	0.0001299	0.0217	0.1
206068_s_at	ACADL	acyl-CoA dehydrogenase, long chain	33	1.84037	0.54	17.87	9.71	0.0001437	0.0228	0.1
219147_s_at	C9orf95	chromosome 9 open reading frame 95	54981	1.83998	0.54	73.36	39.87	0.0001842	0.0246	0.1
214835_s_at	SUCLG2	succinate-CoA ligase, GDP-forming, beta subunit	8801	1.83744	0.54	511.25	278.24	2.2e-05	0.00925	0.1
216565_x_at	NA	NA	NA	1.83585	0.54	442	240.76	0.000483	0.0395	0.1
227109_at	CYP2R1	cytochrome P450, family 2, subfamily R, polypeptide 1	120227	1.83521	0.54	118.72	64.69	0.0015485	0.0743	0.1
35820_at	GM2A	GM2 ganglioside activator	2760	1.8345	0.55	240.1	130.88	3.45e-05	0.0118	0.1
203060_s_at	PAPSS2	3'-phosphoadenosine 5'-phosphosulfate synthase 2	9060	1.83307	0.55	1743.08	950.91	3.75e-05	0.0123	0.1
202310_s_at	COL1A1	collagen, type I, alpha 1	1277	1.83273	0.55	50.84	27.74	0.0002463	0.0283	0.1
201984_s_at	EGFR	epidermal growth factor receptor	1956	1.83174	0.55	195.19	106.56	0.0003474	0.0326	0.1
226612_at	UBE2QL1	ubiquitin-conjugating enzyme E2Q family-like 1	134111	1.83148	0.55	85.86	46.88	0.0005706	0.0432	0.1
228708_at	RAB27B	RAB27B, member RAS oncogene family	5874	1.83027	0.55	58.77	32.11	0.0019987	0.0837	0.1
223268_at	C11orf54	chromosome 11 open reading frame 54	28970	1.82992	0.55	350.43	191.5	1.77e-05	0.00806	0.1
217741_s_at	ZFAND5	zinc finger, AN1-type domain 5	7763	1.82948	0.55	643.61	351.8	0.0001758	0.0245	0.1
229002_at	FAM69B	family with sequence similarity 69, member B	138311	1.8293	0.55	105.13	57.47	0.0061516	0.152	0.2
204490_s_at	CD44	CD44 molecule (Indian blood group)	960	1.82916	0.55	559.74	306.01	3.71e-05	0.0123	0.1
226040_at	NA	NA	NA	1.8282	0.55	74.81	40.92	3.03e-05	0.011	0.1
242053_at	TSGA10	testis specific, 10	80705	1.82812	0.55	24.57	13.44	0.0099902	0.195	0.1
234974_at	GALM	galactose mutarotase (aldose 1-epimerase)	130589	1.82732	0.55	91.22	49.92	7.3e-05	0.0164	0.1
214442_s_at	PIAS2	protein inhibitor of activated STAT, 2	9063	1.8259	0.55	63.03	34.52	0.0002573	0.0287	0.1
204332_s_at	AGA	aspartylglucosaminidase	175	1.82472	0.55	270.88	148.45	0.0002775	0.0295	0.1
227699_at	C14orf149	chromosome 14 open reading frame 149	112849	1.82287	0.55	339.6	186.3	7.48e-05	0.0164	0.1
227040_at	NHLRC3	NHL repeat containing 3	387921	1.82207	0.55	50.69	27.82	0.0013833	0.07	0.1
229779_at	COL4A4	collagen, type IV, alpha 4	1286	1.82185	0.55	56.04	30.76	0.0284282	0.329	0.2
226436_at	RASSF4	Ras association (RalGDS/AF-6) domain family member 4	83937	1.82036	0.55	80.46	44.2	0.0008122	0.0523	0.1
229958_at	CLN8	ceroid-lipofuscinosis, neuronal 8 (epilepsy, progressive with mental retardation)	2055	1.81958	0.55	29.55	16.24	7.54e-05	0.0164	0.1
218205_s_at	MKNK2	MAP kinase interacting serine/threonine kinase 2	2872	1.81942	0.55	771.69	424.14	0.0004741	0.0391	0.1
228284_at	TLE1	transducin-like enhancer of split 1 (E(sp1) homolog, Drosophila)	7088	1.81928	0.55	205.36	112.88	0.0002294	0.0274	0.1
219475_at	OSGIN1	oxidative stress induced growth inhibitor 1	29948	1.81842	0.55	48.77	26.82	0.0051022	0.138	0.1
212459_x_at	SUCLG2	succinate-CoA ligase, GDP-forming, beta subunit	8801	1.81769	0.55	528.62	290.82	5.73e-05	0.0148	0.1
1554479_a_at	CARD8	caspase recruitment domain family, member 8	22900	1.81634	0.55	153.88	84.72	0.0019659	0.0833	0.1
216841_s_at	SOD2	superoxide dismutase 2, mitochondrial	6648	1.81576	0.55	121.91	67.14	0.0003143	0.0315	0.1
205433_at	BCHE	butyrylcholinesterase	590	1.81466	0.55	103	56.76	3.88e-05	0.0124	0.1
204470_at	CXCL1	chemokine (C-X-C motif) ligand 1 (melanoma growth stimulating activity, alpha)	2919	1.81263	0.55	324.37	178.95	0.0001941	0.0249	0.1
225956_at	C5orf41	chromosome 5 open reading frame 41	153222	1.81242	0.55	80.29	44.3	0.0167453	0.254	0.2
218699_at	RAB7L1	RAB7, member RAS oncogene family-like 1	8934	1.81228	0.55	583.32	321.87	4.05e-05	0.0127	0.1
219169_s_at	TFB1M	transcription factor B1, mitochondrial	51106	1.81198	0.55	164.6	90.84	1.69e-05	0.00797	0.1
227067_x_at	NOTCH2NL	notch 2 N-terminal like	388677	1.8105	0.55	146.56	80.95	0.0007833	0.0512	0.1
202688_at	TNFSF10	tumor necrosis factor (ligand) superfamily, member 10	8743	1.80802	0.55	29.76	16.46	0.0054393	0.143	0.1
214696_at	C17orf91	chromosome 17 open reading frame 91	84981	1.80789	0.55	122.81	67.93	0.0001676	0.0242	0.1
202071_at	SDC4	syndecan 4	6385	1.80775	0.55	821.82	454.61	6.72e-05	0.0161	0.1
222496_s_at	RBM47	RNA binding motif protein 47	54502	1.80742	0.55	116.38	64.39	0.0002369	0.0279	0.1
213931_at	NA	NA	NA	1.80682	0.55	20.67	11.44	0.0009526	0.057	0.1
202269_x_at	GBP1	guanylate binding protein 1, interferon-inducible	2633	1.80507	0.55	51.3	28.42	0.0044123	0.127	0.1
220233_at	NA	NA	NA	1.80257	0.55	343.3	190.45	8.71e-05	0.0177	0.1
201925_s_at	CD55	CD55 molecule, decay accelerating factor for complement (Cromer blood group)	1604	1.80229	0.55	1070.58	594.01	0.0005695	0.0432	0.1
221524_s_at	RRAGD	Ras-related GTP binding D	58528	1.80009	0.56	463.65	257.57	4.81e-05	0.0139	0.1
239147_at	ARSK	arylsulfatase family, member K	153642	1.79963	0.56	76.88	42.72	0.0035955	0.115	0.1
230131_x_at	ARSD	arylsulfatase D	414	1.79854	0.56	34.46	19.16	0.0025411	0.0961	0.1
223732_at	SLC23A1	solute carrier family 23 (nucleobase transporters), member 1	9963	1.79643	0.56	39.27	21.86	0.0117726	0.213	0.1
205894_at	ARSE	arylsulfatase E (chondrodysplasia punctata 1)	415	1.79513	0.56	129.86	72.34	0.0001656	0.0241	0.1
205992_s_at	IL15	interleukin 15	3600	1.79464	0.56	20.1	11.2	6.44e-05	0.0157	0.1
222572_at	PDP1	pyruvate dehyrogenase phosphatase catalytic subunit 1	54704	1.79452	0.56	470.99	262.46	8.67e-05	0.0177	0.1
1556285_s_at	PPA2	pyrophosphatase (inorganic) 2	27068	1.79385	0.56	586.93	327.19	0.0008826	0.0542	0.1
226312_at	RICTOR	RPTOR independent companion of MTOR, complex 2	253260	1.79192	0.56	310.97	173.54	0.0005273	0.0414	0.1
212120_at	RHOQ	ras homolog gene family, member Q	23433	1.79087	0.56	525.19	293.26	0.0001561	0.0235	0.1
212651_at	RHOBTB1	Rho-related BTB domain containing 1	9886	1.78984	0.56	75.03	41.92	0.0006935	0.0478	0.1
201315_x_at	IFITM2	interferon induced transmembrane protein 2 (1-8D)	10581	1.78725	0.56	3190.37	1785.07	3.79e-05	0.0123	0.1
203568_s_at	TRIM38	tripartite motif containing 38	10475	1.785	0.56	83.52	46.79	0.0010574	0.0601	0.1
201566_x_at	ID2	inhibitor of DNA binding 2, dominant negative helix-loop-helix protein	3398	1.78491	0.56	235.43	131.9	0.0002351	0.0278	0.1
229312_s_at	GKAP1	G kinase anchoring protein 1	80318	1.78412	0.56	117.77	66.01	0.0020951	0.0855	0.1
231807_at	KIAA1217	KIAA1217	56243	1.7835	0.56	20.1	11.27	4.04e-05	0.0127	0.1
210827_s_at	ELF3	E74-like factor 3 (ets domain transcription factor, epithelial-specific )	1999	1.78237	0.56	509.24	285.71	0.0001343	0.0222	0.1
231618_s_at	SUN3	Sad1 and UNC84 domain containing 3	256979	1.78217	0.56	21.19	11.89	0.0024458	0.0945	0.1
200731_s_at	PTP4A1	protein tyrosine phosphatase type IVA, member 1	7803	1.78141	0.56	500.15	280.76	2.66e-05	0.0101	0.1
205479_s_at	PLAU	plasminogen activator, urokinase	5328	1.78139	0.56	1317.87	739.8	5.06e-05	0.0141	0.1
220046_s_at	CCNL1	cyclin L1	57018	1.78105	0.56	257.54	144.6	6.93e-05	0.0164	0.1
203763_at	DYNC2LI1	dynein, cytoplasmic 2, light intermediate chain 1	51626	1.78036	0.56	72.71	40.84	4.57e-05	0.0136	0.1
227370_at	FAM171B	family with sequence similarity 171, member B	165215	1.77953	0.56	176.12	98.97	0.0017299	0.0787	0.1
228084_at	PLA2G12A	phospholipase A2, group XIIA	81579	1.77707	0.56	139.5	78.5	3.08e-05	0.011	0.1
244070_at	SYNE1	spectrin repeat containing, nuclear envelope 1	23345	1.77697	0.56	68.84	38.74	0.0003603	0.0333	0.1
209496_at	RARRES2	retinoic acid receptor responder (tazarotene induced) 2	5919	1.77663	0.56	24.18	13.61	0.0033281	0.111	0.1
215772_x_at	SUCLG2	succinate-CoA ligase, GDP-forming, beta subunit	8801	1.77661	0.56	550.27	309.73	0.0001578	0.0236	0.1
228962_at	PDE4D	phosphodiesterase 4D, cAMP-specific	5144	1.7765	0.56	80.6	45.37	0.005718	0.147	0.1
208966_x_at	IFI16	interferon, gamma-inducible protein 16	3428	1.77589	0.56	22.98	12.94	0.0010363	0.0596	0.1
204099_at	SMARCD3	SWI/SNF related, matrix associated, actin dependent regulator of chromatin, subfamily d, member 3	6604	1.77508	0.56	101.57	57.22	0.0003044	0.0309	0.1
205802_at	TRPC1	transient receptor potential cation channel, subfamily C, member 1	7220	1.7747	0.56	140.45	79.14	7.67e-05	0.0165	0.1
227443_at	C9orf150	chromosome 9 open reading frame 150	286343	1.77407	0.56	80.88	45.59	0.0003452	0.0326	0.1
235256_s_at	GALM	galactose mutarotase (aldose 1-epimerase)	130589	1.77392	0.56	102.71	57.9	0.0001895	0.0247	0.1
201279_s_at	DAB2	disabled homolog 2, mitogen-responsive phosphoprotein (Drosophila)	1601	1.77356	0.56	178.58	100.69	0.0001763	0.0245	0.1
237384_x_at	NA	NA	NA	1.77351	0.56	27.72	15.63	0.0015756	0.0747	0.1
235556_at	C5orf41	chromosome 5 open reading frame 41	153222	1.77308	0.56	32.27	18.2	0.004336	0.126	0.1
223158_s_at	NEK6	NIMA (never in mitosis gene a)-related kinase 6	10783	1.77298	0.56	720.84	406.57	6.81e-05	0.0162	0.1
222872_x_at	OBFC2A	oligonucleotide/oligosaccharide-binding fold containing 2A	64859	1.76888	0.57	301.24	170.3	0.0003439	0.0326	0.1
1558692_at	C1orf85	chromosome 1 open reading frame 85	112770	1.76804	0.57	122.26	69.15	2.09e-05	0.00906	0.1
205500_at	C5	complement component 5	727	1.76641	0.57	161.15	91.23	0.0001288	0.0217	0.1
237680_at	NA	NA	NA	1.76591	0.57	16.37	9.27	0.0100692	0.196	0.1
226238_at	MCEE	methylmalonyl CoA epimerase	84693	1.76516	0.57	63.44	35.94	7.58e-05	0.0164	0.1
221787_at	C6orf120	chromosome 6 open reading frame 120	387263	1.76486	0.57	138.33	78.38	0.0005363	0.0417	0.1
208937_s_at	ID1	inhibitor of DNA binding 1, dominant negative helix-loop-helix protein	3397	1.76373	0.57	297.1	168.45	0.0311462	0.344	0.2
209738_x_at	PSG6	pregnancy specific beta-1-glycoprotein 6	5675	1.76305	0.57	321.58	182.4	0.0007766	0.051	0.1
223103_at	STARD10	StAR-related lipid transfer (START) domain containing 10	10809	1.76256	0.57	114.76	65.11	0.0179749	0.263	0.2
200849_s_at	AHCYL1	adenosylhomocysteinase-like 1	10768	1.76144	0.57	1212.91	688.59	8.11e-05	0.0171	0.1
224990_at	C4orf34	chromosome 4 open reading frame 34	201895	1.76053	0.57	168.5	95.71	6.98e-05	0.0164	0.1
209684_at	RIN2	Ras and Rab interactor 2	54453	1.7588	0.57	154.95	88.1	5.1e-05	0.0141	0.1
209822_s_at	VLDLR	very low density lipoprotein receptor	7436	1.75798	0.57	229.1	130.32	0.0030958	0.107	0.1
232797_at	NA	NA	NA	1.7576	0.57	20.81	11.84	0.0005392	0.0418	0.1
225767_at	NA	NA	NA	1.75712	0.57	177.17	100.83	0.0036896	0.117	0.1
227765_at	NA	NA	NA	1.75699	0.57	153.35	87.28	0.000242	0.0282	0.1
218251_at	MID1IP1	MID1 interacting protein 1 (gastrulation specific G12 homolog (zebrafish))	58526	1.75519	0.57	157.37	89.66	0.0012613	0.0663	0.1
221864_at	ORAI3	ORAI calcium release-activated calcium modulator 3	93129	1.75424	0.57	257.33	146.69	0.0002088	0.0257	0.1
226534_at	KITLG	KIT ligand	4254	1.75271	0.57	240.63	137.29	0.0006724	0.0466	0.1
214449_s_at	RHOQ	ras homolog gene family, member Q	23433	1.75203	0.57	136.22	77.75	0.0039399	0.12	0.1
203650_at	PROCR	protein C receptor, endothelial	10544	1.75022	0.57	464.91	265.63	0.0010146	0.0591	0.1
226258_at	NA	NA	NA	1.7498	0.57	44.76	25.58	5.69e-05	0.0147	0.1
226165_at	C8orf59	chromosome 8 open reading frame 59	401466	1.74884	0.57	1009.71	577.36	4.71e-05	0.0137	0.1
203234_at	UPP1	uridine phosphorylase 1	7378	1.7483	0.57	476.97	272.82	8.61e-05	0.0176	0.1
223551_at	PKIB	protein kinase (cAMP-dependent, catalytic) inhibitor beta	5570	1.74792	0.57	33.63	19.24	0.0012119	0.0647	0.1
208949_s_at	LGALS3	lectin, galactoside-binding, soluble, 3	3958	1.74777	0.57	5529.23	3163.59	5.03e-05	0.0141	0.1
230210_at	SUN1	Sad1 and UNC84 domain containing 1	23353	1.74751	0.57	26.37	15.09	0.0042082	0.124	0.1
205207_at	IL6	interleukin 6 (interferon, beta 2)	3569	1.74719	0.57	54.32	31.09	0.0004579	0.0383	0.1
241745_at	LOC100507557	hypothetical LOC100507557	100507557	1.74691	0.57	12.7	7.27	0.0004396	0.0371	0.1
226814_at	ADAMTS9	ADAM metallopeptidase with thrombospondin type 1 motif, 9	56999	1.74623	0.57	76.52	43.82	0.0002499	0.0283	0.1
204044_at	QPRT	quinolinate phosphoribosyltransferase	23475	1.74593	0.57	37.52	21.49	0.0005058	0.0404	0.1
213375_s_at	N4BP2L1	NEDD4 binding protein 2-like 1	90634	1.7449	0.57	20.52	11.76	4.46e-05	0.0135	0.1
222730_s_at	ZDHHC2	zinc finger, DHHC-type containing 2	51201	1.74421	0.57	41.39	23.73	0.0009207	0.056	0.1
209388_at	PAPOLA	poly(A) polymerase alpha	10914	1.74316	0.57	228.86	131.29	0.0002314	0.0276	0.1
236123_at	ST7L	suppression of tumorigenicity 7 like	54879	1.74279	0.57	27.78	15.94	0.0135002	0.228	0.1
1557905_s_at	CD44	CD44 molecule (Indian blood group)	960	1.74077	0.57	212.2	121.9	0.0041935	0.124	0.1
213843_x_at	SLC6A8	solute carrier family 6 (neurotransmitter transporter, creatine), member 8	6535	1.74044	0.57	58.74	33.75	0.0055117	0.144	0.1
226099_at	ELL2	elongation factor, RNA polymerase II, 2	22936	1.73994	0.57	118.96	68.37	0.0050147	0.136	0.1
204052_s_at	SFRP4	secreted frizzled-related protein 4	6424	1.73984	0.57	17.12	9.84	0.0001644	0.024	0.1
235352_at	MR1	major histocompatibility complex, class I-related	3140	1.73893	0.57	25.91	14.9	9.51e-05	0.0187	0.1
234989_at	NEAT1	nuclear paraspeckle assembly transcript 1 (non-protein coding)	283131	1.73693	0.58	325.5	187.4	0.0291832	0.334	0.2
239896_at	LOC100289098	hypothetical LOC100289098	100289098	1.73524	0.58	101.39	58.43	0.0030064	0.105	0.1
203685_at	BCL2	B-cell CLL/lymphoma 2	596	1.73305	0.58	40.38	23.3	0.0017698	0.0792	0.1
224989_at	NA	NA	NA	1.7321	0.58	166.16	95.93	0.0006137	0.0447	0.1
222376_at	NA	NA	NA	1.73139	0.58	47.44	27.4	0.0002801	0.0297	0.1
210241_s_at	TP53TG1	TP53 target 1 (non-protein coding)	11257	1.73103	0.58	33.53	19.37	0.0038383	0.119	0.1
221882_s_at	TMEM8A	transmembrane protein 8A	58986	1.73084	0.58	71.83	41.5	0.0003739	0.034	0.1
228075_x_at	TFB1M	transcription factor B1, mitochondrial	51106	1.73038	0.58	203.7	117.72	0.0004192	0.0363	0.1
226277_at	COL4A3BP	collagen, type IV, alpha 3 (Goodpasture antigen) binding protein	10087	1.72998	0.58	416.51	240.76	0.0002471	0.0283	0.1
202308_at	SREBF1	sterol regulatory element binding transcription factor 1	6720	1.72584	0.58	382.67	221.73	0.0011743	0.0635	0.1
200632_s_at	NDRG1	N-myc downstream regulated 1	10397	1.72583	0.58	194.19	112.52	0.0002373	0.0279	0.1
223199_at	MKNK2	MAP kinase interacting serine/threonine kinase 2	2872	1.72506	0.58	204.42	118.5	0.000195	0.0249	0.1
204229_at	SLC17A7	solute carrier family 17 (sodium-dependent inorganic phosphate cotransporter), member 7	57030	1.72475	0.58	82.15	47.63	0.0007987	0.0517	0.1
242463_x_at	ZNF600	zinc finger protein 600	162966	1.72425	0.58	70.97	41.16	0.0001014	0.0191	0.1
1554014_at	CHD2	chromodomain helicase DNA binding protein 2	1106	1.72395	0.58	24.98	14.49	0.0002734	0.0292	0.1
227693_at	WDR20	WD repeat domain 20	91833	1.72258	0.58	37.38	21.7	0.0051133	0.138	0.1
229402_at	SAMD13	sterile alpha motif domain containing 13	148418	1.72239	0.58	56.46	32.78	0.0050058	0.136	0.1
212122_at	RHOQ	ras homolog gene family, member Q	23433	1.72063	0.58	43.79	25.45	0.0005823	0.0436	0.1
206860_s_at	MIOS	missing oocyte, meiosis regulator, homolog (Drosophila)	54468	1.72043	0.58	126.4	73.47	0.0020082	0.0838	0.1
1555897_at	KDM1A	lysine (K)-specific demethylase 1A	23028	1.7194	0.58	21.63	12.58	0.0001821	0.0246	0.1
204035_at	SCG2	secretogranin II	7857	1.71912	0.58	24.91	14.49	0.0060879	0.152	0.2
205305_at	FGL1	fibrinogen-like 1	2267	1.71848	0.58	59.15	34.42	0.0019593	0.0832	0.1
230309_at	BHMT2	betaine--homocysteine S-methyltransferase 2	23743	1.71701	0.58	45.93	26.75	0.0047317	0.132	0.1
235747_at	SLC25A16	solute carrier family 25 (mitochondrial carrier; Graves disease autoantigen), member 16	8034	1.71653	0.58	116.02	67.59	7.57e-05	0.0164	0.1
240681_at	NA	NA	NA	1.7163	0.58	110.65	64.47	0.0002486	0.0283	0.1
1558680_s_at	PDE1A	phosphodiesterase 1A, calmodulin-dependent	5136	1.71586	0.58	17.09	9.96	8.79e-05	0.0177	0.1
230063_at	ZNF264	zinc finger protein 264	9422	1.71569	0.58	76.64	44.67	0.0001667	0.0242	0.1
213413_at	STON1	stonin 1	11037	1.71497	0.58	24.97	14.56	0.0003437	0.0326	0.1
219888_at	SPAG4	sperm associated antigen 4	6676	1.71433	0.58	116.18	67.77	0.0003452	0.0326	0.1
209007_s_at	C1orf63	chromosome 1 open reading frame 63	57035	1.71354	0.58	269.9	157.51	0.0016532	0.0768	0.1
209845_at	MKRN1	makorin ring finger protein 1	23608	1.71319	0.58	153.69	89.71	0.0001552	0.0235	0.1
217999_s_at	PHLDA1	pleckstrin homology-like domain, family A, member 1	22822	1.71291	0.58	76.55	44.69	0.0012722	0.0665	0.1
203455_s_at	SAT1	spermidine/spermine N1-acetyltransferase 1	6303	1.71245	0.58	2083.23	1216.52	0.0001174	0.0207	0.1
215440_s_at	BEX4	brain expressed, X-linked 4	56271	1.7122	0.58	22.31	13.03	0.0034183	0.113	0.1
235299_at	SLC41A2	solute carrier family 41, member 2	84102	1.71169	0.58	32.06	18.73	0.001758	0.0791	0.1
225230_at	DRAM2	DNA-damage regulated autophagy modulator 2	128338	1.71121	0.58	426.45	249.21	5.16e-05	0.0141	0.1
219831_at	CDKL3	cyclin-dependent kinase-like 3	51265	1.71113	0.58	40.28	23.54	0.0002492	0.0283	0.1
1568633_a_at	NA	NA	NA	1.71112	0.58	35.54	20.77	0.0009501	0.0569	0.1
202697_at	NUDT21	nudix (nucleoside diphosphate linked moiety X)-type motif 21	11051	1.71015	0.58	213.29	124.72	0.0001888	0.0247	0.1
222528_s_at	SLC25A37	solute carrier family 25, member 37	51312	1.70877	0.59	145.57	85.19	0.0028439	0.101	0.1
243861_at	NA	NA	NA	1.70756	0.59	28.67	16.79	0.0408383	0.388	0.3
228390_at	NA	NA	NA	1.70751	0.59	30.94	18.12	0.0002863	0.0299	0.1
239951_at	NA	NA	NA	1.7065	0.59	17.85	10.46	0.0026284	0.0976	0.1
207434_s_at	FXYD2	FXYD domain containing ion transport regulator 2	486	1.70629	0.59	3038.35	1780.68	0.0002952	0.0303	0.1
238633_at	EPC1	enhancer of polycomb homolog 1 (Drosophila)	80314	1.70621	0.59	60.69	35.57	0.0005267	0.0414	0.1
226982_at	ELL2	elongation factor, RNA polymerase II, 2	22936	1.70586	0.59	111.99	65.65	0.0008726	0.0538	0.1
222585_x_at	KRCC1	lysine-rich coiled-coil 1	51315	1.70576	0.59	67.48	39.56	0.0006613	0.0461	0.1
202704_at	TOB1	transducer of ERBB2, 1	10140	1.70503	0.59	1173.88	688.48	8.39e-05	0.0174	0.1
203329_at	PTPRM	protein tyrosine phosphatase, receptor type, M	5797	1.70494	0.59	246.91	144.82	7.26e-05	0.0164	0.1
207643_s_at	TNFRSF1A	tumor necrosis factor receptor superfamily, member 1A	7132	1.70445	0.59	566.2	332.19	0.0006242	0.0447	0.1
200868_s_at	RNF114	ring finger protein 114	55905	1.70426	0.59	164.87	96.74	0.0004058	0.0357	0.1
204149_s_at	GSTM4	glutathione S-transferase mu 4	2948	1.70411	0.59	43.08	25.28	0.0036011	0.115	0.1
206397_x_at	NA	NA	NA	1.70392	0.59	103.82	60.93	0.0036892	0.117	0.1
205361_s_at	PFDN4	prefoldin subunit 4	5203	1.70392	0.59	2432.39	1427.53	7e-05	0.0164	0.1
227046_at	SLC39A11	solute carrier family 39 (metal ion transporter), member 11	201266	1.70361	0.59	111.45	65.42	0.0001858	0.0246	0.1
218853_s_at	MOSPD1	motile sperm domain containing 1	56180	1.70359	0.59	349.56	205.19	9.69e-05	0.0189	0.1
212014_x_at	CD44	CD44 molecule (Indian blood group)	960	1.70239	0.59	363.97	213.8	0.0001842	0.0246	0.1
225293_at	COL27A1	collagen, type XXVII, alpha 1	85301	1.70193	0.59	153.82	90.38	0.000385	0.0345	0.1
225954_s_at	MIDN	midnolin	90007	1.70132	0.59	90.51	53.2	0.0053551	0.141	0.1
202887_s_at	DDIT4	DNA-damage-inducible transcript 4	54541	1.69869	0.59	461.96	271.95	0.0002335	0.0277	0.1
238151_at	NA	NA	NA	1.69711	0.59	34.01	20.04	0.0128127	0.222	0.1
59631_at	TXNRD3	thioredoxin reductase 3	114112	1.69646	0.59	67.57	39.83	0.000216	0.0261	0.1
200742_s_at	TPP1	tripeptidyl peptidase I	1200	1.69612	0.59	150.48	88.72	4.9e-05	0.014	0.1
203275_at	IRF2	interferon regulatory factor 2	3660	1.6959	0.59	90.9	53.6	0.0004255	0.0364	0.1
211022_s_at	ATRX	alpha thalassemia/mental retardation syndrome X-linked	546	1.69544	0.59	69.53	41.01	0.0089911	0.184	0.1
209238_at	STX3	syntaxin 3	6809	1.69514	0.59	110.93	65.44	0.0001826	0.0246	0.1
236660_at	NA	NA	NA	1.69507	0.59	24.07	14.2	0.0266555	0.319	0.1
215286_s_at	PHTF2	putative homeodomain transcription factor 2	57157	1.69483	0.59	59.37	35.03	0.0005698	0.0432	0.1
200606_at	DSP	desmoplakin	1832	1.69483	0.59	156.28	92.21	0.0007671	0.0505	0.1
208699_x_at	TKT	transketolase	7086	1.69451	0.59	2866.08	1691.39	0.0005323	0.0416	0.1
218616_at	INTS12	integrator complex subunit 12	57117	1.69252	0.59	301.59	178.19	0.0002657	0.029	0.1
226725_at	NA	NA	NA	1.69048	0.59	16.33	9.66	0.0007547	0.0503	0.1
211922_s_at	CAT	catalase	847	1.69019	0.59	105.4	62.36	0.0055185	0.144	0.1
235696_at	NA	NA	NA	1.68997	0.59	368.82	218.24	5.63e-05	0.0147	0.1
227179_at	STAU2	staufen, RNA binding protein, homolog 2 (Drosophila)	27067	1.68987	0.59	86.42	51.14	0.0001172	0.0207	0.1
232382_s_at	PCMTD1	protein-L-isoaspartate (D-aspartate) O-methyltransferase domain containing 1	115294	1.68973	0.59	29.79	17.63	0.0083746	0.178	0.1
230129_at	PSTK	phosphoseryl-tRNA kinase	118672	1.68898	0.59	73.42	43.47	0.0004602	0.0383	0.1
203518_at	LYST	lysosomal trafficking regulator	1130	1.68865	0.59	155.17	91.89	0.0036867	0.117	0.1
203343_at	UGDH	UDP-glucose 6-dehydrogenase	7358	1.68806	0.59	3251.01	1925.88	0.0004073	0.0357	0.1
209835_x_at	CD44	CD44 molecule (Indian blood group)	960	1.68767	0.59	498.3	295.26	0.000408	0.0357	0.1
226851_at	LYPLAL1	lysophospholipase-like 1	127018	1.68712	0.59	650.52	385.58	4.43e-05	0.0135	0.1
229205_at	NA	NA	NA	1.68548	0.59	30.76	18.25	0.0051434	0.138	0.1
212503_s_at	DIP2C	DIP2 disco-interacting protein 2 homolog C (Drosophila)	22982	1.68538	0.59	42.64	25.3	0.0018703	0.0811	0.1
225606_at	BCL2L11	BCL2-like 11 (apoptosis facilitator)	10018	1.68532	0.59	127.09	75.41	0.0007959	0.0517	0.1
238725_at	IRF1	interferon regulatory factor 1	3659	1.68492	0.59	91.71	54.43	0.0003617	0.0333	0.1
203428_s_at	ASF1A	ASF1 anti-silencing function 1 homolog A (S. cerevisiae)	25842	1.68438	0.59	190.79	113.27	0.0011085	0.0618	0.1
1554199_at	PTPRO	protein tyrosine phosphatase, receptor type, O	5800	1.68426	0.59	19.47	11.56	0.0007558	0.0503	0.1
243405_at	NA	NA	NA	1.68305	0.59	122.93	73.04	0.0022324	0.0888	0.1
206373_at	ZIC1	Zic family member 1 (odd-paired homolog, Drosophila)	7545	1.6828	0.59	84.51	50.22	0.0086429	0.181	0.1
204053_x_at	PTEN	phosphatase and tensin homolog	5728	1.68265	0.59	215.75	128.22	0.0001003	0.019	0.1
213668_s_at	SOX4	SRY (sex determining region Y)-box 4	6659	1.68205	0.59	127.6	75.86	0.0134785	0.228	0.1
227674_at	ZNF585A	zinc finger protein 585A	199704	1.6816	0.59	166.63	99.09	0.0001389	0.0225	0.1
229741_at	MAVS	mitochondrial antiviral signaling protein	57506	1.68153	0.59	133.48	79.38	4.1e-05	0.0127	0.1
239043_at	ZNF404	zinc finger protein 404	342908	1.68149	0.59	43.87	26.09	0.0203217	0.281	0.2
221580_s_at	TAF1D	TATA box binding protein (TBP)-associated factor, RNA polymerase I, D, 41kDa	79101	1.67939	0.6	724.84	431.61	0.0001352	0.0222	0.1
1556194_a_at	NA	NA	NA	1.67939	0.6	149.65	89.11	0.0008604	0.0533	0.1
226943_at	C12orf73	chromosome 12 open reading frame 73	728568	1.67902	0.6	254.17	151.38	0.0008768	0.054	0.1
229810_at	NA	NA	NA	1.67791	0.6	28.86	17.2	0.000174	0.0245	0.1
205141_at	ANG	angiogenin, ribonuclease, RNase A family, 5	283	1.67765	0.6	196.52	117.14	0.0005047	0.0404	0.1
222731_at	ZDHHC2	zinc finger, DHHC-type containing 2	51201	1.67758	0.6	130.7	77.91	0.0004962	0.04	0.1
234980_at	TMEM56	transmembrane protein 56	148534	1.67698	0.6	491.12	292.86	0.0063135	0.154	0.1
230435_at	LOC375190	hypothetical protein LOC375190	375190	1.67684	0.6	67.61	40.32	0.0015897	0.075	0.1
218175_at	CCDC92	coiled-coil domain containing 92	80212	1.6768	0.6	374.11	223.11	0.000143	0.0227	0.1
209969_s_at	STAT1	signal transducer and activator of transcription 1, 91kDa	6772	1.67628	0.6	73.27	43.71	0.0001724	0.0244	0.1
205674_x_at	FXYD2	FXYD domain containing ion transport regulator 2	486	1.67592	0.6	5065.57	3022.56	0.0002776	0.0295	0.1
230403_at	NA	NA	NA	1.67585	0.6	23.73	14.16	0.0001454	0.0228	0.1
201041_s_at	DUSP1	dual specificity phosphatase 1	1843	1.67568	0.6	1720.54	1026.77	0.0005129	0.0408	0.1
244447_at	NA	NA	NA	1.67522	0.6	95.27	56.87	0.0004272	0.0365	0.1
243606_at	FAM55C	family with sequence similarity 55, member C	91775	1.67481	0.6	53.46	31.92	0.0004373	0.0371	0.1
1568619_s_at	ITPRIPL2	inositol 1,4,5-triphosphate receptor interacting protein-like 2	162073	1.67425	0.6	41.94	25.05	0.0008034	0.0518	0.1
219014_at	PLAC8	placenta-specific 8	51316	1.67419	0.6	49.69	29.68	0.0057778	0.148	0.1
214074_s_at	CTTN	cortactin	2017	1.67416	0.6	105.74	63.16	0.0003325	0.0325	0.1
227982_at	SEPSECS	Sep (O-phosphoserine) tRNA:Sec (selenocysteine) tRNA synthase	51091	1.67374	0.6	37.09	22.16	0.000482	0.0395	0.1
1557116_at	APOL6	apolipoprotein L, 6	80830	1.67037	0.6	36.13	21.63	0.0166861	0.253	0.2
215723_s_at	PLD1	phospholipase D1, phosphatidylcholine-specific	5337	1.66914	0.6	22.5	13.48	0.0002869	0.0299	0.1
235635_at	ARHGAP5	Rho GTPase activating protein 5	394	1.6684	0.6	32.1	19.24	0.0187319	0.269	0.2
226649_at	PANK1	pantothenate kinase 1	53354	1.66729	0.6	115.61	69.34	0.0001721	0.0244	0.1
218418_s_at	KANK2	KN motif and ankyrin repeat domains 2	25959	1.66706	0.6	391.31	234.73	0.0001848	0.0246	0.1
209676_at	TFPI	tissue factor pathway inhibitor (lipoprotein-associated coagulation inhibitor)	7035	1.66688	0.6	76.96	46.17	0.0014726	0.0728	0.1
231233_at	NA	NA	NA	1.6665	0.6	33.83	20.3	0.0021011	0.0856	0.1
231713_s_at	ELP2	elongation protein 2 homolog (S. cerevisiae)	55250	1.66598	0.6	137.91	82.78	0.0001143	0.0204	0.1
225911_at	NPNT	nephronectin	255743	1.66533	0.6	630.86	378.82	0.0015271	0.0737	0.1
213554_s_at	CDV3	CDV3 homolog (mouse)	55573	1.6651	0.6	177.65	106.69	0.0008496	0.0531	0.1
214719_at	SLC46A3	solute carrier family 46, member 3	283537	1.66451	0.6	79.78	47.93	0.0012181	0.0648	0.1
203665_at	HMOX1	heme oxygenase (decycling) 1	3162	1.66369	0.6	662.88	398.44	0.0001407	0.0226	0.1
235076_at	CALCOCO2	calcium binding and coiled-coil domain 2	10241	1.66324	0.6	46.87	28.18	0.0016304	0.0762	0.1
225780_at	RSC1A1	regulatory solute carrier protein, family 1, member 1	6248	1.66225	0.6	63.98	38.49	0.0001209	0.0209	0.1
205160_at	PEX11A	peroxisomal biogenesis factor 11 alpha	8800	1.6617	0.6	53.54	32.22	0.0091856	0.186	0.2
238440_at	CLYBL	citrate lyase beta like	171425	1.66168	0.6	22.2	13.36	0.0072341	0.166	0.2
216598_s_at	CCL2	chemokine (C-C motif) ligand 2	6347	1.66122	0.6	1198.57	721.5	0.0007647	0.0505	0.1
209488_s_at	RBPMS	RNA binding protein with multiple splicing	11030	1.66053	0.6	1125.01	677.5	0.0002234	0.0269	0.1
209782_s_at	DBP	D site of albumin promoter (albumin D-box) binding protein	1628	1.65999	0.6	92.86	55.94	0.0065377	0.156	0.1
220016_at	AHNAK	AHNAK nucleoprotein	79026	1.65975	0.6	40	24.1	0.0006507	0.0457	0.1
226510_at	HEATR5A	HEAT repeat containing 5A	25938	1.6597	0.6	123.93	74.67	0.0007445	0.0502	0.1
219317_at	POLI	polymerase (DNA directed) iota	11201	1.65788	0.6	59.12	35.66	0.000542	0.0419	0.1
221656_s_at	ARHGEF10L	Rho guanine nucleotide exchange factor (GEF) 10-like	55160	1.65646	0.6	43.83	26.46	0.0124834	0.218	0.2
214686_at	ZNF266	zinc finger protein 266	10781	1.65595	0.6	114.31	69.03	0.0026124	0.0976	0.1
219625_s_at	COL4A3BP	collagen, type IV, alpha 3 (Goodpasture antigen) binding protein	10087	1.65438	0.6	313.39	189.43	0.0005325	0.0416	0.1
229441_at	PRSS23	protease, serine, 23	11098	1.65352	0.6	574.4	347.38	0.0003383	0.0326	0.1
219765_at	ZNF329	zinc finger protein 329	79673	1.65225	0.61	185.68	112.38	0.00012	0.0208	0.1
217739_s_at	NAMPT	nicotinamide phosphoribosyltransferase	10135	1.65219	0.61	675.35	408.76	0.00027	0.0291	0.1
206506_s_at	SUPT3H	suppressor of Ty 3 homolog (S. cerevisiae)	8464	1.65178	0.61	56.59	34.26	0.0029561	0.103	0.1
205543_at	HSPA4L	heat shock 70kDa protein 4-like	22824	1.65103	0.61	197.15	119.41	0.0177148	0.262	0.2
205234_at	SLC16A4	solute carrier family 16, member 4 (monocarboxylic acid transporter 5)	9122	1.65019	0.61	17.36	10.52	0.003851	0.119	0.1
231779_at	IRAK2	interleukin-1 receptor-associated kinase 2	3656	1.64998	0.61	208.03	126.08	0.0005866	0.0437	0.1
219880_at	NA	NA	NA	1.6499	0.61	103.63	62.81	0.0001626	0.0239	0.1
226140_s_at	OTUD1	OTU domain containing 1	220213	1.64918	0.61	204.35	123.91	0.0005113	0.0407	0.1
239462_at	ZNF284	zinc finger protein 284	342909	1.64854	0.61	107.6	65.27	0.0006968	0.0479	0.1
203501_at	PGCP	plasma glutamate carboxypeptidase	10404	1.64849	0.61	271.82	164.89	0.0015189	0.0736	0.1
1563209_a_at	MACROD2	MACRO domain containing 2	140733	1.64793	0.61	201.46	122.25	0.0026377	0.0976	0.1
211031_s_at	CLIP2	CAP-GLY domain containing linker protein 2	7461	1.6478	0.61	111.49	67.66	0.0001061	0.0195	0.1
1569156_at	ZNF846	zinc finger protein 846	162993	1.64771	0.61	14.78	8.97	0.0031859	0.108	0.1
1555579_s_at	PTPRM	protein tyrosine phosphatase, receptor type, M	5797	1.64754	0.61	377.5	229.13	0.000128	0.0217	0.1
228702_at	FLJ43663	hypothetical LOC378805	378805	1.64585	0.61	28.72	17.45	0.0001062	0.0195	0.1
210757_x_at	DAB2	disabled homolog 2, mitogen-responsive phosphoprotein (Drosophila)	1601	1.64502	0.61	221.37	134.57	0.0002511	0.0283	0.1
225868_at	TRIM47	tripartite motif containing 47	91107	1.64455	0.61	89.71	54.55	0.000422	0.0364	0.1
208700_s_at	TKT	transketolase	7086	1.64435	0.61	5277.34	3209.37	0.0003276	0.0323	0.1
223441_at	SLC17A5	solute carrier family 17 (anion/sugar transporter), member 5	26503	1.64422	0.61	267.63	162.77	0.0002106	0.0257	0.1
205203_at	PLD1	phospholipase D1, phosphatidylcholine-specific	5337	1.6439	0.61	71	43.19	0.0016301	0.0762	0.1
200821_at	LAMP2	lysosomal-associated membrane protein 2	3920	1.64386	0.61	526.66	320.38	0.0002644	0.029	0.1
243552_at	MBTD1	mbt domain containing 1	54799	1.6438	0.61	19.89	12.1	0.015989	0.247	0.1
203126_at	IMPA2	inositol(myo)-1(or 4)-monophosphatase 2	3613	1.64355	0.61	228.47	139.01	0.000799	0.0517	0.1
231851_at	RAVER2	ribonucleoprotein, PTB-binding 2	55225	1.64333	0.61	29.58	18	0.0456122	0.405	0.2
223466_x_at	COL4A3BP	collagen, type IV, alpha 3 (Goodpasture antigen) binding protein	10087	1.64321	0.61	272	165.53	0.0027848	0.0998	0.1
214723_x_at	ANKRD36	ankyrin repeat domain 36	375248	1.64213	0.61	19.41	11.82	0.0467484	0.41	0.3
221245_s_at	FZD5	frizzled homolog 5 (Drosophila)	7855	1.64125	0.61	62.63	38.16	0.0037533	0.117	0.1
202531_at	IRF1	interferon regulatory factor 1	3659	1.64011	0.61	134.44	81.97	0.000137	0.0224	0.1
243943_x_at	C6orf52	chromosome 6 open reading frame 52	347744	1.63969	0.61	29.58	18.04	0.0034823	0.114	0.1
238117_at	PPOX	protoporphyrinogen oxidase	5498	1.63946	0.61	19.28	11.76	0.00174	0.0788	0.1
227193_at	NA	NA	NA	1.63894	0.61	101.09	61.68	0.0005918	0.0438	0.1
211668_s_at	PLAU	plasminogen activator, urokinase	5328	1.63831	0.61	213.03	130.03	0.0017918	0.0798	0.1
232322_x_at	STARD10	StAR-related lipid transfer (START) domain containing 10	10809	1.63785	0.61	76.93	46.97	0.0053189	0.141	0.1
217738_at	NAMPT	nicotinamide phosphoribosyltransferase	10135	1.63759	0.61	327.78	200.16	0.0008454	0.0531	0.1
207839_s_at	TMEM8B	transmembrane protein 8B	51754	1.63723	0.61	82.86	50.61	0.0049959	0.136	0.1
218501_at	ARHGEF3	Rho guanine nucleotide exchange factor (GEF) 3	50650	1.63717	0.61	58.84	35.94	0.0095566	0.19	0.1
1554008_at	OSMR	oncostatin M receptor	9180	1.63687	0.61	49.99	30.54	0.0126394	0.22	0.2
209894_at	LEPR	leptin receptor	3953	1.63639	0.61	830.83	507.72	0.0013472	0.0688	0.1
225704_at	FBRSL1	fibrosin-like 1	57666	1.63623	0.61	53.93	32.96	0.0085534	0.18	0.1
203919_at	TCEA2	transcription elongation factor A (SII), 2	6919	1.63561	0.61	243.1	148.63	0.0002637	0.029	0.1
200848_at	AHCYL1	adenosylhomocysteinase-like 1	10768	1.63555	0.61	707.36	432.49	0.0011676	0.0633	0.1
220444_at	ZNF557	zinc finger protein 557	79230	1.63483	0.61	26.19	16.02	0.0023279	0.0914	0.1
207808_s_at	PROS1	protein S (alpha)	5627	1.63482	0.61	340.32	208.17	0.0017959	0.0798	0.1
222854_s_at	GEMIN8	gem (nuclear organelle) associated protein 8	54960	1.63388	0.61	37.71	23.08	0.0025537	0.0965	0.1
203020_at	RABGAP1L	RAB GTPase activating protein 1-like	9910	1.63279	0.61	103.29	63.26	0.017954	0.263	0.2
201060_x_at	STOM	stomatin	2040	1.63276	0.61	585.15	358.38	0.0001929	0.0249	0.1
1553113_s_at	CDK8	cyclin-dependent kinase 8	1024	1.6323	0.61	39.11	23.96	0.0204484	0.282	0.2
1557302_at	ZNF585B	zinc finger protein 585B	92285	1.63172	0.61	104.43	64	0.0010826	0.0609	0.1
227997_at	IL17RD	interleukin 17 receptor D	54756	1.63162	0.61	79.77	48.89	0.0014632	0.0726	0.1
200732_s_at	PTP4A1	protein tyrosine phosphatase type IVA, member 1	7803	1.63142	0.61	1958.93	1200.75	0.000189	0.0247	0.1
227856_at	C4orf32	chromosome 4 open reading frame 32	132720	1.6311	0.61	103.2	63.27	7.16e-05	0.0164	0.1
223437_at	PPARA	peroxisome proliferator-activated receptor alpha	5465	1.63096	0.61	43.09	26.42	0.0009657	0.0575	0.1
223159_s_at	NEK6	NIMA (never in mitosis gene a)-related kinase 6	10783	1.63048	0.61	165.38	101.43	0.0004923	0.0399	0.1
230588_s_at	NA	NA	NA	1.6294	0.61	120.25	73.8	0.0006508	0.0457	0.1
204755_x_at	HLF	hepatic leukemia factor	3131	1.62936	0.61	40.18	24.66	0.0080701	0.175	0.1
202382_s_at	GNPDA1	glucosamine-6-phosphate deaminase 1	10007	1.62872	0.61	498.42	306.02	8.9e-05	0.0179	0.1
228555_at	CAMK2D	calcium/calmodulin-dependent protein kinase II delta	817	1.62808	0.61	405.8	249.25	0.0002689	0.029	0.1
209716_at	CSF1	colony stimulating factor 1 (macrophage)	1435	1.62782	0.61	103.35	63.49	0.0001414	0.0226	0.1
209417_s_at	IFI35	interferon-induced protein 35	3430	1.62752	0.61	196.1	120.49	0.0070053	0.163	0.1
230333_at	NA	NA	NA	1.62726	0.61	17.07	10.49	0.0010135	0.0591	0.1
202307_s_at	TAP1	transporter 1, ATP-binding cassette, sub-family B (MDR/TAP)	6890	1.62719	0.61	182.31	112.04	0.0005432	0.0419	0.1
226536_at	NSMCE2	non-SMC element 2, MMS21 homolog (S. cerevisiae)	286053	1.62709	0.61	560.63	344.56	0.000122	0.021	0.1
226010_at	SLC25A23	solute carrier family 25 (mitochondrial carrier; phosphate carrier), member 23	79085	1.62667	0.61	329.97	202.85	0.0007503	0.0503	0.1
235599_at	LOC339535	hypothetical LOC339535	339535	1.62631	0.61	62.19	38.24	0.0048916	0.135	0.1
226119_at	PCMTD1	protein-L-isoaspartate (D-aspartate) O-methyltransferase domain containing 1	115294	1.62586	0.62	237.31	145.96	9.93e-05	0.019	0.1
226249_at	SNX30	sorting nexin family member 30	401548	1.6254	0.62	136.03	83.69	0.0002561	0.0286	0.1
214621_at	GYS2	glycogen synthase 2 (liver)	2998	1.625	0.61	11.31	6.96	0.0003363	0.0326	0.1
218245_at	TSKU	tsukushi small leucine rich proteoglycan homolog (Xenopus laevis)	25987	1.62471	0.62	148.32	91.29	0.0004005	0.0353	0.1
212298_at	NRP1	neuropilin 1	8829	1.62448	0.62	782.87	481.92	0.0008036	0.0518	0.1
203795_s_at	BCL7A	B-cell CLL/lymphoma 7A	605	1.62351	0.62	76.5	47.12	0.0013522	0.0689	0.1
203356_at	CAPN7	calpain 7	23473	1.62316	0.62	146.36	90.17	0.0035923	0.115	0.1
227778_at	HEATR7A	HEAT repeat containing 7A	727957	1.62305	0.62	107.17	66.03	0.0001202	0.0208	0.1
212203_x_at	IFITM3	interferon induced transmembrane protein 3 (1-8U)	10410	1.62278	0.62	3205.67	1975.42	0.0003917	0.0348	0.1
1555912_at	ST7OT1	ST7 overlapping transcript 1 (non-protein coding)	93653	1.62276	0.62	23.53	14.5	0.0007876	0.0513	0.1
225273_at	WWC3	WWC family member 3	55841	1.62245	0.62	102.75	63.33	0.0001985	0.0251	0.1
218471_s_at	BBS1	Bardet-Biedl syndrome 1	582	1.62242	0.62	183.22	112.93	0.0001724	0.0244	0.1
205226_at	PDGFRL	platelet-derived growth factor receptor-like	5157	1.62224	0.62	208.36	128.44	0.0006131	0.0447	0.1
213187_x_at	FTL	ferritin, light polypeptide	2512	1.62169	0.62	14331.5	8837.38	0.0001755	0.0245	0.1
238878_at	ARX	aristaless related homeobox	170302	1.62158	0.62	20.14	12.42	0.0037355	0.117	0.1
228834_at	TOB1	transducer of ERBB2, 1	10140	1.62127	0.62	45.59	28.12	0.0337224	0.356	0.2
204109_s_at	NFYA	nuclear transcription factor Y, alpha	4800	1.62012	0.62	22.39	13.82	0.0002794	0.0297	0.1
213424_at	KIAA0895	KIAA0895	23366	1.61934	0.62	159.78	98.67	0.0002819	0.0297	0.1
226051_at	SELM	selenoprotein M	140606	1.6189	0.62	63.38	39.15	0.0158099	0.246	0.2
218773_s_at	MSRB2	methionine sulfoxide reductase B2	22921	1.61878	0.62	610.78	377.31	0.0003225	0.032	0.1
210547_x_at	ICA1	islet cell autoantigen 1, 69kDa	3382	1.618	0.62	82	50.68	0.0003349	0.0326	0.1
1555241_at	C8orf59	chromosome 8 open reading frame 59	401466	1.61721	0.62	29.32	18.13	9.93e-05	0.019	0.1
244864_at	NA	NA	NA	1.61697	0.62	154.13	95.32	0.0301573	0.339	0.2
204206_at	MNT	MAX binding protein	4335	1.61665	0.62	215.58	133.35	0.0001602	0.0237	0.1
203335_at	PHYH	phytanoyl-CoA 2-hydroxylase	5264	1.61659	0.62	480.24	297.07	0.0002689	0.029	0.1
225812_at	C6orf225	chromosome 6 open reading frame 225	619208	1.61659	0.62	375.42	232.23	0.0001637	0.024	0.1
205424_at	TBKBP1	TBK1 binding protein 1	9755	1.61658	0.62	41.53	25.69	0.000315	0.0315	0.1
243880_at	GOSR2	golgi SNAP receptor complex member 2	9570	1.61641	0.62	15.76	9.75	0.0010669	0.0604	0.1
205174_s_at	QPCT	glutaminyl-peptide cyclotransferase	25797	1.61628	0.62	498.04	308.14	0.0004846	0.0395	0.1
221045_s_at	PER3	period homolog 3 (Drosophila)	8863	1.61593	0.62	47.46	29.37	0.0016405	0.0765	0.1
203394_s_at	HES1	hairy and enhancer of split 1, (Drosophila)	3280	1.61545	0.62	366.19	226.68	0.0089794	0.184	0.1
212224_at	ALDH1A1	aldehyde dehydrogenase 1 family, member A1	216	1.61492	0.62	4948.88	3064.47	0.0008948	0.0548	0.1
202446_s_at	PLSCR1	phospholipid scramblase 1	5359	1.61472	0.62	318.52	197.26	0.0002158	0.0261	0.1
210761_s_at	GRB7	growth factor receptor-bound protein 7	2886	1.61451	0.62	94.11	58.29	0.006347	0.154	0.1
210195_s_at	PSG1	pregnancy specific beta-1-glycoprotein 1	5669	1.61328	0.62	370.28	229.52	0.0005143	0.0408	0.1
239431_at	NA	NA	NA	1.61322	0.62	41.25	25.57	0.0023065	0.0909	0.1
218820_at	C14orf132	chromosome 14 open reading frame 132	56967	1.61309	0.62	80.59	49.96	0.0134846	0.228	0.2
218844_at	ACSF2	acyl-CoA synthetase family member 2	80221	1.61248	0.62	162.49	100.77	0.0001962	0.0249	0.1
224400_s_at	CHST9	carbohydrate (N-acetylgalactosamine 4-0) sulfotransferase 9	83539	1.61209	0.62	39.19	24.31	0.0014037	0.0706	0.1
204698_at	ISG20	interferon stimulated exonuclease gene 20kDa	3669	1.61148	0.62	43.8	27.18	0.0006573	0.0459	0.1
213075_at	OLFML2A	olfactomedin-like 2A	169611	1.61069	0.62	255.73	158.77	0.0002597	0.0288	0.1
211676_s_at	IFNGR1	interferon gamma receptor 1	3459	1.6106	0.62	70.48	43.76	0.0090307	0.184	0.1
209368_at	EPHX2	epoxide hydrolase 2, cytoplasmic	2053	1.61007	0.62	38.69	24.03	0.0003425	0.0326	0.1
1555411_a_at	CCNL1	cyclin L1	57018	1.60985	0.62	163.11	101.32	0.0009962	0.0586	0.1
214624_at	UPK1A	uroplakin 1A	11045	1.60979	0.62	76.32	47.41	0.0014182	0.071	0.1
239069_s_at	NA	NA	NA	1.60955	0.62	594.73	369.5	0.0002636	0.029	0.1
205476_at	CCL20	chemokine (C-C motif) ligand 20	6364	1.60954	0.62	25.64	15.93	0.0477621	0.414	0.2
203058_s_at	PAPSS2	3'-phosphoadenosine 5'-phosphosulfate synthase 2	9060	1.60921	0.62	639.21	397.22	0.006633	0.158	0.1
213435_at	SATB2	SATB homeobox 2	23314	1.60904	0.62	79.02	49.11	0.0018407	0.0806	0.1
228441_s_at	NA	NA	NA	1.60845	0.62	55.99	34.81	0.0006778	0.0469	0.1
228198_s_at	NA	NA	NA	1.60778	0.62	41.32	25.7	0.0033738	0.112	0.1
200743_s_at	TPP1	tripeptidyl peptidase I	1200	1.60764	0.62	401.25	249.59	0.0003079	0.0311	0.1
214746_s_at	ZNF467	zinc finger protein 467	168544	1.6076	0.62	43.55	27.09	0.0007452	0.0502	0.1
220050_at	C9orf9	chromosome 9 open reading frame 9	11092	1.6068	0.62	33.1	20.6	0.0016464	0.0767	0.1
214053_at	ERBB4	v-erb-a erythroblastic leukemia viral oncogene homolog 4 (avian)	2066	1.60636	0.62	117.12	72.91	0.0024226	0.094	0.1
209631_s_at	GPR37	G protein-coupled receptor 37 (endothelin receptor type B-like)	2861	1.60631	0.62	190.54	118.62	0.0035659	0.115	0.1
204557_s_at	DZIP1	DAZ interacting protein 1	22873	1.6062	0.62	85.53	53.25	0.0065085	0.156	0.1
236166_at	LOC285147	hypothetical protein LOC285147	285147	1.60603	0.62	18.1	11.27	0.0033032	0.111	0.1
200839_s_at	CTSB	cathepsin B	1508	1.60499	0.62	1413.37	880.61	0.000134	0.0222	0.1
214670_at	ZKSCAN1	zinc finger with KRAB and SCAN domains 1	7586	1.60482	0.62	147.05	91.63	0.0003316	0.0325	0.1
218032_at	SNN	stannin	8303	1.60468	0.62	181.73	113.25	0.0002086	0.0257	0.1
203799_at	CD302	CD302 molecule	9936	1.6043	0.62	255.18	159.06	0.0006268	0.0449	0.1
229228_at	CREB5	cAMP responsive element binding protein 5	9586	1.60389	0.62	94.95	59.2	0.0170408	0.256	0.1
206492_at	FHIT	fragile histidine triad gene	2272	1.60355	0.62	74.02	46.16	0.0044597	0.128	0.1
212875_s_at	C2CD2	C2 calcium-dependent domain containing 2	25966	1.60197	0.62	148.23	92.53	0.0002641	0.029	0.1
225415_at	DTX3L	deltex 3-like (Drosophila)	151636	1.60128	0.62	165.14	103.13	0.0008965	0.0548	0.1
224797_at	ARRDC3	arrestin domain containing 3	57561	1.60038	0.62	682.08	426.2	0.0034488	0.113	0.1
223424_s_at	ZSCAN21	zinc finger and SCAN domain containing 21	7589	1.59919	0.63	82.79	51.77	0.0017337	0.0787	0.1
230573_at	SGK2	serum/glucocorticoid regulated kinase 2	10110	1.59901	0.63	16.15	10.1	0.000572	0.0432	0.1
201534_s_at	UBL3	ubiquitin-like 3	5412	1.59889	0.63	100.97	63.15	0.0057795	0.148	0.1
201369_s_at	ZFP36L2	zinc finger protein 36, C3H type-like 2	678	1.59869	0.63	75.81	47.42	0.0046121	0.13	0.1
220736_at	SLC19A3	solute carrier family 19, member 3	80704	1.59864	0.63	18.8	11.76	0.0005361	0.0417	0.1
204199_at	RALGPS1	Ral GEF with PH domain and SH3 binding motif 1	9649	1.59818	0.63	22.87	14.31	0.0072596	0.166	0.2
226978_at	PPARA	peroxisome proliferator-activated receptor alpha	5465	1.59802	0.63	40.43	25.3	0.0001878	0.0247	0.1
223384_s_at	TRIM4	tripartite motif containing 4	89122	1.59728	0.63	260.98	163.39	0.0028346	0.101	0.1
219583_s_at	SPATA7	spermatogenesis associated 7	55812	1.59612	0.63	42.76	26.79	0.0214303	0.288	0.2
228946_at	INTU	inturned planar cell polarity effector homolog (Drosophila)	27152	1.59571	0.63	18.59	11.65	0.0297555	0.336	0.1
235191_at	LOC148189	hypothetical LOC148189	148189	1.59543	0.63	84.51	52.97	0.0038861	0.12	0.1
239010_at	DUXAP10	double homeobox A pseudogene 10	503639	1.5954	0.63	23.58	14.78	0.006521	0.156	0.1
225245_x_at	H2AFJ	H2A histone family, member J	55766	1.59413	0.63	704.99	442.24	0.0019983	0.0837	0.1
214238_at	NA	NA	NA	1.59382	0.63	97.43	61.13	0.0021095	0.0857	0.1
212276_at	LPIN1	lipin 1	23175	1.59371	0.63	124.58	78.17	0.0001375	0.0224	0.1
1552643_at	ZNF626	zinc finger protein 626	199777	1.59361	0.63	95.76	60.09	0.0003074	0.0311	0.1
234192_s_at	GKAP1	G kinase anchoring protein 1	80318	1.59345	0.63	123.54	77.53	0.0002258	0.0271	0.1
227787_s_at	MED30	mediator complex subunit 30	90390	1.59342	0.63	78.46	49.24	0.0063756	0.154	0.1
211724_x_at	MIOS	missing oocyte, meiosis regulator, homolog (Drosophila)	54468	1.59148	0.63	161.44	101.44	0.0008407	0.0529	0.1
200636_s_at	PTPRF	protein tyrosine phosphatase, receptor type, F	5792	1.59137	0.63	752.48	472.85	0.0002114	0.0257	0.1
201576_s_at	GLB1	galactosidase, beta 1	2720	1.59102	0.63	702.37	441.46	0.0001611	0.0237	0.1
209578_s_at	POFUT2	protein O-fucosyltransferase 2	23275	1.5909	0.63	75.87	47.69	0.0102414	0.198	0.1
235419_at	NA	NA	NA	1.58978	0.63	61	38.37	0.0165417	0.252	0.2
1555888_at	UBR5	ubiquitin protein ligase E3 component n-recognin 5	51366	1.58938	0.63	17.96	11.3	0.0008443	0.0531	0.1
200850_s_at	AHCYL1	adenosylhomocysteinase-like 1	10768	1.58933	0.63	1619.57	1019.03	0.0003655	0.0335	0.1
1553400_a_at	C17orf69	chromosome 17 open reading frame 69	147081	1.58824	0.63	22.14	13.94	0.0069608	0.162	0.1
225524_at	ANTXR2	anthrax toxin receptor 2	118429	1.58775	0.63	82.15	51.74	0.0006211	0.0447	0.1
228812_at	NA	NA	NA	1.58751	0.63	42.72	26.91	0.0063231	0.154	0.1
203574_at	NFIL3	nuclear factor, interleukin 3 regulated	4783	1.58726	0.63	345.88	217.91	0.0001955	0.0249	0.1
202637_s_at	ICAM1	intercellular adhesion molecule 1	3383	1.5871	0.63	273.06	172.05	0.0001779	0.0246	0.1
228291_s_at	PLK1S1	polo-like kinase 1 substrate 1	55857	1.58685	0.63	174.68	110.08	0.0017207	0.0785	0.1
212370_x_at	NA	NA	NA	1.58675	0.63	899.29	566.75	0.0001686	0.0243	0.1
212232_at	FNBP4	formin binding protein 4	23360	1.58663	0.63	184.24	116.12	0.0054971	0.144	0.1
215346_at	CD40	CD40 molecule, TNF receptor superfamily member 5	958	1.58661	0.63	80.79	50.92	0.0313114	0.345	0.2
177_at	PLD1	phospholipase D1, phosphatidylcholine-specific	5337	1.58652	0.63	42.36	26.7	0.0003212	0.0319	0.1
200832_s_at	SCD	stearoyl-CoA desaturase (delta-9-desaturase)	6319	1.58636	0.63	3713.62	2340.97	0.0001718	0.0244	0.1
223130_s_at	MYLIP	myosin regulatory light chain interacting protein	29116	1.58627	0.63	182.12	114.81	0.0061172	0.152	0.1
221566_s_at	NOL3	nucleolar protein 3 (apoptosis repressor with CARD domain)	8996	1.58522	0.63	247.5	156.13	0.0061999	0.153	0.1
210652_s_at	TTC39A	tetratricopeptide repeat domain 39A	22996	1.5846	0.63	16.67	10.52	0.0115043	0.21	0.1
225698_at	NCRNA00219	non-protein coding RNA 219	114915	1.58338	0.63	522.88	330.23	0.0002519	0.0283	0.1
241599_at	LSM11	LSM11, U7 small nuclear RNA associated	134353	1.58304	0.63	36.22	22.88	0.0345088	0.359	0.1
211004_s_at	ALDH3B1	aldehyde dehydrogenase 3 family, member B1	221	1.58227	0.63	329.84	208.46	0.002231	0.0888	0.1
203657_s_at	CTSF	cathepsin F	8722	1.58206	0.63	595.82	376.61	0.0007341	0.0497	0.1
239742_at	TULP4	tubby like protein 4	56995	1.58152	0.63	32.69	20.67	0.0043359	0.126	0.1
215695_s_at	GYG2	glycogenin 2	8908	1.58049	0.63	54.29	34.35	0.0040647	0.122	0.1
205709_s_at	CDS1	CDP-diacylglycerol synthase (phosphatidate cytidylyltransferase) 1	1040	1.58034	0.63	36.98	23.4	0.0006305	0.045	0.1
212820_at	DMXL2	Dmx-like 2	23312	1.5797	0.63	154.21	97.62	0.0036023	0.115	0.1
218541_s_at	C8orf4	chromosome 8 open reading frame 4	56892	1.5796	0.63	580.36	367.41	0.0004953	0.04	0.1
228248_at	RICTOR	RPTOR independent companion of MTOR, complex 2	253260	1.57953	0.63	44.29	28.04	0.0033133	0.111	0.1
236525_at	FBXO36	F-box protein 36	130888	1.57918	0.63	21.24	13.45	0.0007468	0.0502	0.1
225817_at	CGNL1	cingulin-like 1	84952	1.57897	0.63	42.49	26.91	0.0002218	0.0268	0.1
209366_x_at	CYB5A	cytochrome b5 type A (microsomal)	1528	1.5789	0.63	912.16	577.72	0.0007469	0.0502	0.1
238436_s_at	ZNF805	zinc finger protein 805	390980	1.57884	0.63	52.07	32.98	0.0032174	0.109	0.1
207350_s_at	VAMP4	vesicle-associated membrane protein 4	8674	1.57806	0.63	29.92	18.96	0.0034324	0.113	0.1
204953_at	SNAP91	synaptosomal-associated protein, 91kDa homolog (mouse)	9892	1.57777	0.63	98.09	62.17	0.0026449	0.0976	0.1
209468_at	LRP5	low density lipoprotein receptor-related protein 5	4041	1.57715	0.63	40.99	25.99	0.0048205	0.134	0.1
224917_at	NA	NA	NA	1.57703	0.63	613.75	389.18	0.0018796	0.0814	0.1
227330_x_at	NA	NA	NA	1.57702	0.63	71.66	45.44	0.0021501	0.0868	0.1
210257_x_at	CUL4B	cullin 4B	8450	1.57684	0.63	57.05	36.18	0.0003651	0.0335	0.1
1555193_a_at	ZNF277	zinc finger protein 277	11179	1.57659	0.63	68.03	43.15	0.0206707	0.283	0.2
227031_at	SNX13	sorting nexin 13	23161	1.57636	0.63	130.98	83.09	0.0007574	0.0503	0.1
214790_at	SENP6	SUMO1/sentrin specific peptidase 6	26054	1.57624	0.63	30.91	19.61	0.0016677	0.0771	0.1
239345_at	SLC19A3	solute carrier family 19, member 3	80704	1.57617	0.63	26.59	16.87	0.0056737	0.146	0.1
233092_s_at	LOC100271840	hypothetical LOC100271840	100271840	1.57602	0.63	26.95	17.1	0.0018416	0.0806	0.1
202017_at	EPHX1	epoxide hydrolase 1, microsomal (xenobiotic)	2052	1.57556	0.63	124.8	79.21	0.0329794	0.353	0.3
221906_at	TXNRD3	thioredoxin reductase 3	114112	1.57484	0.64	52.08	33.07	0.0051776	0.139	0.1
223465_at	COL4A3BP	collagen, type IV, alpha 3 (Goodpasture antigen) binding protein	10087	1.5746	0.64	115.56	73.39	0.0142878	0.235	0.1
230217_at	CLVS1	clavesin 1	157807	1.57394	0.64	93.87	59.64	0.001066	0.0604	0.1
225536_at	TMEM54	transmembrane protein 54	113452	1.57378	0.64	162.76	103.42	0.0059187	0.149	0.1
1569878_at	CCNYL2	cyclin Y-like 2	414194	1.57326	0.64	28.24	17.95	0.0355863	0.364	0.2
211663_x_at	PTGDS	prostaglandin D2 synthase 21kDa (brain)	5730	1.57317	0.64	90.19	57.33	0.0182264	0.265	0.2
226747_at	TXNDC16	thioredoxin domain containing 16	57544	1.57307	0.64	131.65	83.69	0.0149614	0.239	0.2
226179_at	SLC25A37	solute carrier family 25, member 37	51312	1.5727	0.64	264.34	168.08	0.0002683	0.029	0.1
1552301_a_at	CORO6	coronin 6	84940	1.57263	0.64	26.09	16.59	0.0039579	0.12	0.1
228091_at	STX17	syntaxin 17	55014	1.57238	0.64	49.64	31.57	0.0010347	0.0596	0.1
221523_s_at	RRAGD	Ras-related GTP binding D	58528	1.57215	0.64	225.32	143.32	0.0005743	0.0433	0.1
204079_at	TPST2	tyrosylprotein sulfotransferase 2	8459	1.57128	0.64	107.24	68.25	0.0041143	0.123	0.1
218450_at	HEBP1	heme binding protein 1	50865	1.57101	0.64	721.52	459.27	0.0010528	0.0601	0.1
226894_at	SLC35A3	solute carrier family 35 (UDP-N-acetylglucosamine (UDP-GlcNAc) transporter), member A3	23443	1.56955	0.64	242.59	154.56	0.0021763	0.0874	0.1
211760_s_at	VAMP4	vesicle-associated membrane protein 4	8674	1.56914	0.64	40.17	25.6	0.0108068	0.203	0.1
230840_at	LOC388588	hypothetical protein LOC388588	388588	1.56914	0.64	60.6	38.62	0.0185677	0.267	0.2
232720_at	LINGO2	leucine rich repeat and Ig domain containing 2	158038	1.56856	0.64	26.54	16.92	0.0005738	0.0433	0.1
226925_at	ACPL2	acid phosphatase-like 2	92370	1.56833	0.64	89.74	57.22	0.0002722	0.0292	0.1
205421_at	SLC22A3	solute carrier family 22 (extraneuronal monoamine transporter), member 3	6581	1.56799	0.64	38.4	24.49	0.0447864	0.402	0.2
204341_at	TRIM16	tripartite motif containing 16	10626	1.56776	0.64	283.56	180.87	0.0022975	0.0908	0.1
202033_s_at	RB1CC1	RB1-inducible coiled-coil 1	9821	1.5677	0.64	350.57	223.62	0.0004572	0.0383	0.1
219976_at	HOOK1	hook homolog 1 (Drosophila)	51361	1.56756	0.64	49.19	31.38	0.0221615	0.292	0.2
213083_at	SLC35D2	solute carrier family 35, member D2	11046	1.56687	0.64	376.44	240.25	0.0001462	0.0228	0.1
230100_x_at	PAK1	p21 protein (Cdc42/Rac)-activated kinase 1	5058	1.5668	0.64	15.48	9.88	0.0046892	0.131	0.1
220741_s_at	PPA2	pyrophosphatase (inorganic) 2	27068	1.56679	0.64	988.96	631.2	0.00038	0.0342	0.1
227203_at	FBXL17	F-box and leucine-rich repeat protein 17	64839	1.56679	0.64	66.62	42.52	0.0003163	0.0316	0.1
221560_at	MARK4	MAP/microtubule affinity-regulating kinase 4	57787	1.56658	0.64	175.41	111.97	0.0005897	0.0438	0.1
213111_at	PIKFYVE	phosphoinositide kinase, FYVE finger containing	200576	1.56652	0.64	250.44	159.87	0.0002686	0.029	0.1
225251_at	RAB24	RAB24, member RAS oncogene family	53917	1.56646	0.64	314.2	200.58	0.0005543	0.0425	0.1
235535_x_at	NA	NA	NA	1.56583	0.64	44.36	28.33	0.0002503	0.0283	0.1
226559_at	IER5L	immediate early response 5-like	389792	1.56576	0.64	172.75	110.33	0.0296983	0.336	0.3
200838_at	CTSB	cathepsin B	1508	1.5647	0.64	575.01	367.49	0.0002385	0.0279	0.1
230876_at	ZNF883	zinc finger protein 883	169834	1.56423	0.64	51.51	32.93	0.0178176	0.262	0.1
202734_at	TRIP10	thyroid hormone receptor interactor 10	9322	1.56366	0.64	217.38	139.02	0.0006403	0.0454	0.1
203196_at	ABCC4	ATP-binding cassette, sub-family C (CFTR/MRP), member 4	10257	1.56362	0.64	1283.56	820.89	0.0003582	0.0332	0.1
222805_at	MANEA	mannosidase, endo-alpha	79694	1.56338	0.64	54.64	34.95	0.0031503	0.108	0.1
228120_at	NA	NA	NA	1.56325	0.64	43.13	27.59	0.0030292	0.105	0.1
57540_at	RBKS	ribokinase	64080	1.56273	0.64	293.59	187.87	0.000282	0.0297	0.1
218905_at	INTS8	integrator complex subunit 8	55656	1.5626	0.64	289.66	185.37	0.000294	0.0303	0.1
202761_s_at	SYNE2	spectrin repeat containing, nuclear envelope 2	23224	1.56244	0.64	1240.53	793.97	0.0003412	0.0326	0.1
228739_at	CYS1	cystin 1	192668	1.56238	0.64	16.03	10.26	0.0144925	0.236	0.1
201425_at	ALDH2	aldehyde dehydrogenase 2 family (mitochondrial)	217	1.56206	0.64	188.51	120.68	0.000383	0.0343	0.1
235911_at	MFI2	antigen p97 (melanoma associated) identified by monoclonal antibodies 133.2 and 96.5	4241	1.5616	0.64	200.26	128.24	0.000343	0.0326	0.1
226529_at	TMEM106B	transmembrane protein 106B	54664	1.5615	0.64	762.17	488.1	0.0075766	0.17	0.1
201814_at	TBC1D5	TBC1 domain family, member 5	9779	1.56103	0.64	188.01	120.44	0.0004904	0.0398	0.1
219400_at	CNTNAP1	contactin associated protein 1	8506	1.55972	0.64	366.58	235.03	0.0003315	0.0325	0.1
221485_at	B4GALT5	UDP-Gal:betaGlcNAc beta 1,4- galactosyltransferase, polypeptide 5	9334	1.55887	0.64	526.12	337.5	0.0003317	0.0325	0.1
207843_x_at	CYB5A	cytochrome b5 type A (microsomal)	1528	1.55809	0.64	951.26	610.53	0.0001975	0.025	0.1
213125_at	OLFML2B	olfactomedin-like 2B	25903	1.55793	0.64	77.18	49.54	0.0019597	0.0832	0.1
227442_at	COX18	COX18 cytochrome c oxidase assembly homolog (S. cerevisiae)	285521	1.55753	0.64	196.14	125.93	0.0008588	0.0533	0.1
222495_at	TMEM167B	transmembrane protein 167B	56900	1.55714	0.64	301.82	193.83	0.0039191	0.12	0.1
228908_s_at	LOC642852	hypothetical LOC642852	642852	1.55659	0.64	88.43	56.81	0.0109672	0.205	0.2
1569077_x_at	ZNF836	zinc finger protein 836	162962	1.55612	0.64	118.81	76.35	0.0003066	0.0311	0.1
229275_at	IGFN1	immunoglobulin-like and fibronectin type III domain containing 1	91156	1.55608	0.64	32.74	21.04	0.0267381	0.32	0.2
206204_at	GRB14	growth factor receptor-bound protein 14	2888	1.55589	0.64	203.93	131.07	0.0010028	0.0588	0.1
229872_s_at	LOC100132999	hypothetical LOC100132999	100132999	1.55556	0.64	19.04	12.24	0.0011376	0.0628	0.1
225541_at	RPL22L1	ribosomal protein L22-like 1	200916	1.55513	0.64	507.64	326.43	0.0027591	0.0995	0.1
1553227_s_at	BRWD1	bromodomain and WD repeat domain containing 1	54014	1.55459	0.64	23.35	15.02	0.001326	0.068	0.1
223626_x_at	IFI27L2	interferon, alpha-inducible protein 27-like 2	83982	1.55453	0.64	195.14	125.53	0.0006362	0.0453	0.1
205204_at	NMB	neuromedin B	4828	1.55425	0.64	63.6	40.92	0.0002862	0.0299	0.1
233564_s_at	CDADC1	cytidine and dCMP deaminase domain containing 1	81602	1.55414	0.64	36.6	23.55	0.0165286	0.252	0.2
202081_at	IER2	immediate early response 2	9592	1.55317	0.64	1058.41	681.45	0.0095651	0.19	0.2
227341_at	BEND7	BEN domain containing 7	222389	1.55316	0.64	43.24	27.84	0.0020355	0.0845	0.1
221827_at	RBCK1	RanBP-type and C3HC4-type zinc finger containing 1	10616	1.55264	0.64	904.69	582.68	0.0003226	0.032	0.1
213419_at	APBB2	amyloid beta (A4) precursor protein-binding, family B, member 2	323	1.55247	0.64	74.86	48.22	0.0127371	0.221	0.1
1558605_at	NA	NA	NA	1.55219	0.64	69.6	44.84	0.0149609	0.239	0.1
204853_at	ORC2	origin recognition complex, subunit 2	4999	1.5515	0.64	91.43	58.93	0.0108744	0.204	0.1
227063_at	NA	NA	NA	1.55146	0.64	836.16	538.95	0.0044049	0.127	0.1
209605_at	TST	thiosulfate sulfurtransferase (rhodanese)	7263	1.55136	0.64	183.06	118	0.0034164	0.113	0.1
204354_at	POT1	protection of telomeres 1 homolog (S. pombe)	25913	1.55101	0.64	186.99	120.56	0.0375026	0.373	0.2
205027_s_at	MAP3K8	mitogen-activated protein kinase kinase kinase 8	1326	1.5509	0.65	13.71	8.84	0.0019973	0.0837	0.1
202537_s_at	CHMP2B	chromatin modifying protein 2B	25978	1.55088	0.64	151.35	97.59	0.0045116	0.128	0.1
242931_at	LONRF3	LON peptidase N-terminal domain and ring finger 3	79836	1.54921	0.65	68.63	44.3	0.0006396	0.0454	0.1
226334_s_at	AHSA2	AHA1, activator of heat shock 90kDa protein ATPase homolog 2 (yeast)	130872	1.54857	0.65	120.03	77.51	0.0001572	0.0236	0.1
219961_s_at	PLK1S1	polo-like kinase 1 substrate 1	55857	1.54787	0.65	74.7	48.26	0.0014221	0.0711	0.1
208626_s_at	VAT1	vesicle amine transport protein 1 homolog (T. californica)	10493	1.54754	0.65	2069.96	1337.58	0.0002066	0.0257	0.1
201565_s_at	ID2	inhibitor of DNA binding 2, dominant negative helix-loop-helix protein	3398	1.5475	0.65	499.55	322.81	0.0023738	0.0925	0.1
228450_at	PLEKHA7	pleckstrin homology domain containing, family A member 7	144100	1.54737	0.65	52.92	34.2	0.0003473	0.0326	0.1
209864_at	FRAT2	frequently rearranged in advanced T-cell lymphomas 2	23401	1.54732	0.65	47.58	30.75	0.0063192	0.154	0.1
203790_s_at	HRSP12	heat-responsive protein 12	10247	1.54703	0.65	211.34	136.61	0.0009739	0.0578	0.1
223746_at	STK4	serine/threonine kinase 4	6789	1.54685	0.65	16.18	10.46	0.0143425	0.235	0.1
235010_at	LOC729013	hypothetical LOC729013	729013	1.54646	0.65	37.61	24.32	0.0012366	0.0653	0.1
213760_s_at	ZNF330	zinc finger protein 330	27309	1.5464	0.65	37.33	24.14	0.0011491	0.063	0.1
212607_at	AKT3	v-akt murine thymoma viral oncogene homolog 3 (protein kinase B, gamma)	10000	1.54611	0.65	483.98	313.03	0.0001907	0.0247	0.1
209882_at	RIT1	Ras-like without CAAX 1	6016	1.54565	0.65	119.17	77.1	0.0072461	0.166	0.1
222745_s_at	C15orf29	chromosome 15 open reading frame 29	79768	1.54491	0.65	125.57	81.28	0.0005396	0.0418	0.1
238477_at	KIF1C	kinesin family member 1C	10749	1.5439	0.65	79.65	51.59	0.0087798	0.182	0.1
222529_at	SLC25A37	solute carrier family 25, member 37	51312	1.54367	0.65	267.61	173.36	0.0113606	0.208	0.2
222750_s_at	SRD5A3	steroid 5 alpha-reductase 3	79644	1.54323	0.65	162.78	105.48	0.0005506	0.0423	0.1
229907_at	NA	NA	NA	1.54268	0.65	29.28	18.98	0.0011802	0.0637	0.1
230407_at	SBNO1	strawberry notch homolog 1 (Drosophila)	55206	1.54257	0.65	122.11	79.16	0.0039046	0.12	0.1
207469_s_at	PIR	pirin (iron-binding nuclear protein)	8544	1.54255	0.65	365.8	237.14	0.0004598	0.0383	0.1
204340_at	TMEM187	transmembrane protein 187	8269	1.54253	0.65	58.4	37.86	0.0019144	0.0822	0.1
219075_at	YIPF2	Yip1 domain family, member 2	78992	1.54211	0.65	23.44	15.2	0.0150552	0.239	0.1
243904_at	NA	NA	NA	1.54178	0.65	16.79	10.89	0.0016629	0.077	0.1
211162_x_at	SCD	stearoyl-CoA desaturase (delta-9-desaturase)	6319	1.54114	0.65	64.62	41.93	0.0343691	0.359	0.2
205429_s_at	MPP6	membrane protein, palmitoylated 6 (MAGUK p55 subfamily member 6)	51678	1.54094	0.65	25.78	16.73	0.0015282	0.0737	0.1
212779_at	KIAA1109	KIAA1109	84162	1.54093	0.65	337.48	219.01	0.0052607	0.14	0.1
226885_at	NA	NA	NA	1.54092	0.65	124.26	80.64	0.0171141	0.256	0.2
202796_at	SYNPO	synaptopodin	11346	1.54015	0.65	53.32	34.62	0.0009393	0.0566	0.1
200785_s_at	LRP1	low density lipoprotein receptor-related protein 1	4035	1.53998	0.65	39.67	25.76	0.0021521	0.0868	0.1
203932_at	HLA-DMB	major histocompatibility complex, class II, DM beta	3109	1.5397	0.65	261.18	169.63	0.0026933	0.0985	0.1
222714_s_at	LACTB2	lactamase, beta 2	51110	1.53926	0.65	253.87	164.93	0.0174174	0.259	0.1
208791_at	CLU	clusterin	1191	1.53853	0.65	908.78	590.68	0.0032737	0.11	0.1
222955_s_at	NA	NA	NA	1.53818	0.65	122.67	79.75	0.005547	0.144	0.1
222581_at	XPR1	xenotropic and polytropic retrovirus receptor 1	9213	1.53805	0.65	576.37	374.74	0.0007572	0.0503	0.1
208792_s_at	CLU	clusterin	1191	1.53788	0.65	1008.48	655.76	0.0033337	0.111	0.1
208928_at	POR	P450 (cytochrome) oxidoreductase	5447	1.53755	0.65	81.49	53	0.0015635	0.0745	0.1
222791_at	RSBN1	round spermatid basic protein 1	54665	1.53745	0.65	62.19	40.45	0.0494121	0.421	0.2
59625_at	NOL3	nucleolar protein 3 (apoptosis repressor with CARD domain)	8996	1.53707	0.65	418.33	272.16	0.0012169	0.0648	0.1
205075_at	SERPINF2	serpin peptidase inhibitor, clade F (alpha-2 antiplasmin, pigment epithelium derived factor), member 2	5345	1.53703	0.65	30.51	19.85	0.0253423	0.312	0.2
209205_s_at	LMO4	LIM domain only 4	8543	1.53693	0.65	773.35	503.18	0.0010701	0.0605	0.1
203683_s_at	VEGFB	vascular endothelial growth factor B	7423	1.53689	0.65	106.66	69.4	0.0124152	0.218	0.1
201432_at	CAT	catalase	847	1.53682	0.65	619.97	403.41	0.0006173	0.0447	0.1
202481_at	DHRS3	dehydrogenase/reductase (SDR family) member 3	9249	1.53659	0.65	269.18	175.18	0.0005214	0.0413	0.1
204078_at	LEPREL4	leprecan-like 4	10609	1.53627	0.65	46.38	30.19	0.0016146	0.0759	0.1
214519_s_at	RLN2	relaxin 2	6019	1.53611	0.65	49.34	32.12	0.0346351	0.359	0.2
217892_s_at	LIMA1	LIM domain and actin binding 1	51474	1.53545	0.65	269.44	175.48	0.0023952	0.0933	0.1
228393_s_at	ZNF302	zinc finger protein 302	55900	1.53534	0.65	34.76	22.64	0.0016311	0.0762	0.1
218769_s_at	ANKRA2	ankyrin repeat, family A (RFXANK-like), 2	57763	1.53511	0.65	44.38	28.91	0.0454412	0.405	0.4
214946_x_at	NA	NA	NA	1.53458	0.65	619.05	403.4	0.0002012	0.0253	0.1
204646_at	DPYD	dihydropyrimidine dehydrogenase	1806	1.53437	0.65	243.29	158.56	0.0091774	0.186	0.2
228124_at	ABHD12	abhydrolase domain containing 12	26090	1.53425	0.65	201.8	131.53	0.0061127	0.152	0.1
237939_at	EPHA5	EPH receptor A5	2044	1.53367	0.65	81.76	53.31	0.0032599	0.11	0.1
204353_s_at	POT1	protection of telomeres 1 homolog (S. pombe)	25913	1.53333	0.65	57.04	37.2	0.0137976	0.231	0.1
234970_at	TC2N	tandem C2 domains, nuclear	123036	1.53317	0.65	18.26	11.91	0.0459438	0.407	0.3
212756_s_at	UBR2	ubiquitin protein ligase E3 component n-recognin 2	23304	1.53299	0.65	69	45.01	0.0019606	0.0832	0.1
213082_s_at	SLC35D2	solute carrier family 35, member D2	11046	1.53294	0.65	92.62	60.42	0.0099461	0.194	0.1
204540_at	EEF1A2	eukaryotic translation elongation factor 1 alpha 2	1917	1.53282	0.65	177.24	115.63	0.0099987	0.195	0.2
219222_at	RBKS	ribokinase	64080	1.5326	0.65	274.78	179.29	0.0003938	0.0349	0.1
211600_at	PTPRO	protein tyrosine phosphatase, receptor type, O	5800	1.53241	0.65	2004.52	1308.08	0.0293238	0.334	0.3
1552733_at	KLHDC1	kelch domain containing 1	122773	1.53218	0.65	12.38	8.08	0.0017341	0.0787	0.1
227961_at	CTSB	cathepsin B	1508	1.5317	0.65	197.88	129.19	0.0003479	0.0326	0.1
209785_s_at	PLA2G4C	phospholipase A2, group IVC (cytosolic, calcium-independent)	8605	1.53166	0.65	36.53	23.85	0.0024124	0.0937	0.1
230306_at	VPS26B	vacuolar protein sorting 26 homolog B (S. pombe)	112936	1.53105	0.65	70.26	45.89	0.0058433	0.148	0.1
218077_s_at	ZDHHC3	zinc finger, DHHC-type containing 3	51304	1.5309	0.65	73.33	47.9	0.0017215	0.0785	0.1
238647_at	C14orf28	chromosome 14 open reading frame 28	122525	1.52924	0.65	26.67	17.44	0.0007193	0.0489	0.1
203159_at	GLS	glutaminase	2744	1.52835	0.65	167.66	109.7	0.0176711	0.261	0.2
242790_at	SNF8	SNF8, ESCRT-II complex subunit, homolog (S. cerevisiae)	11267	1.52791	0.65	54.47	35.65	0.0014886	0.0733	0.1
238716_at	NA	NA	NA	1.52785	0.65	28.25	18.49	0.0041775	0.124	0.1
225789_at	AGAP3	ArfGAP with GTPase domain, ankyrin repeat and PH domain 3	116988	1.52776	0.65	206.37	135.08	0.001483	0.0731	0.1
230141_at	ARID4A	AT rich interactive domain 4A (RBP1-like)	5926	1.52741	0.65	55.72	36.48	0.0147255	0.237	0.1
215425_at	BTG3	BTG family, member 3	10950	1.52697	0.65	22.08	14.46	0.0022329	0.0888	0.1
219228_at	ZNF331	zinc finger protein 331	55422	1.52669	0.65	25.74	16.86	0.0014152	0.071	0.1
225107_at	HNRNPA2B1	heterogeneous nuclear ribonucleoprotein A2/B1	3181	1.5262	0.66	85.33	55.91	0.0048456	0.134	0.1
217492_s_at	NA	NA	NA	1.52574	0.66	188.52	123.56	0.0003754	0.034	0.1
243463_s_at	RIT1	Ras-like without CAAX 1	6016	1.52542	0.66	66.31	43.47	0.0419671	0.392	0.2
218970_s_at	CUTC	cutC copper transporter homolog (E. coli)	51076	1.52521	0.66	411.38	269.72	0.0003762	0.0341	0.1
228411_at	PARD3B	par-3 partitioning defective 3 homolog B (C. elegans)	117583	1.52513	0.66	110.16	72.23	0.0056434	0.146	0.1
243928_s_at	ABCC4	ATP-binding cassette, sub-family C (CFTR/MRP), member 4	10257	1.52502	0.66	15.54	10.19	0.0009254	0.0561	0.1
237515_at	TMEM56	transmembrane protein 56	148534	1.52481	0.66	424.31	278.27	0.0166486	0.253	0.2
204725_s_at	NCK1	NCK adaptor protein 1	4690	1.52449	0.66	141	92.49	0.0146327	0.237	0.2
221802_s_at	KIAA1598	KIAA1598	57698	1.52365	0.66	476.37	312.65	0.0012093	0.0647	0.1
200766_at	CTSD	cathepsin D	1509	1.52346	0.66	185.71	121.9	0.0016514	0.0768	0.1
227452_at	LOC100499467	hypothetical LOC100499467	100499467	1.52332	0.66	188.16	123.52	0.0013224	0.068	0.1
221307_at	KCNIP1	Kv channel interacting protein 1	30820	1.52304	0.66	92.86	60.97	0.0027326	0.0988	0.1
230545_at	NA	NA	NA	1.52239	0.66	26.52	17.42	0.0030361	0.105	0.1
205777_at	DUSP9	dual specificity phosphatase 9	1852	1.52227	0.66	26.32	17.29	0.0293144	0.334	0.2
201918_at	SLC25A36	solute carrier family 25, member 36	55186	1.5219	0.66	185.52	121.9	0.0163429	0.25	0.2
227620_at	SLC44A1	solute carrier family 44, member 1	23446	1.52182	0.66	48.12	31.62	0.0054831	0.144	0.1
230722_at	BNC2	basonuclin 2	54796	1.52148	0.66	43.21	28.4	0.0013644	0.0693	0.1
201819_at	SCARB1	scavenger receptor class B, member 1	949	1.52104	0.66	88.54	58.21	0.0027863	0.0998	0.1
227148_at	PLEKHH2	pleckstrin homology domain containing, family H (with MyTH4 domain) member 2	130271	1.52094	0.66	18.16	11.94	0.0467817	0.41	0.3
227979_at	RBM4	RNA binding motif protein 4	5936	1.52076	0.66	102.56	67.44	0.0083904	0.179	0.1
37408_at	MRC2	mannose receptor, C type 2	9902	1.5206	0.66	110.38	72.59	0.0015539	0.0744	0.1
203505_at	ABCA1	ATP-binding cassette, sub-family A (ABC1), member 1	19	1.52053	0.66	748.42	492.21	0.0005788	0.0434	0.1
228440_at	NA	NA	NA	1.5198	0.66	26.87	17.68	0.0048883	0.135	0.1
242852_at	LOC285147	hypothetical protein LOC285147	285147	1.51968	0.66	16.99	11.18	0.0014934	0.0734	0.1
201464_x_at	JUN	jun proto-oncogene	3725	1.51934	0.66	1096.75	721.86	0.0003284	0.0324	0.1
214453_s_at	IFI44	interferon-induced protein 44	10561	1.51905	0.66	14.75	9.71	0.0020854	0.0855	0.1
227092_at	NA	NA	NA	1.51897	0.66	176.96	116.5	0.0024556	0.0947	0.1
226361_at	TMEM42	transmembrane protein 42	131616	1.51866	0.66	246.25	162.15	0.0004415	0.0373	0.1
204214_s_at	RAB32	RAB32, member RAS oncogene family	10981	1.5186	0.66	659.01	433.96	0.0019072	0.082	0.1
229553_at	PGM2L1	phosphoglucomutase 2-like 1	283209	1.51763	0.66	38.73	25.52	0.002095	0.0855	0.1
224494_x_at	HSD17B14	hydroxysteroid (17-beta) dehydrogenase 14	51171	1.51741	0.66	22.23	14.65	0.0074276	0.168	0.1
230281_at	C16orf46	chromosome 16 open reading frame 46	123775	1.51689	0.66	72.75	47.96	0.0037799	0.118	0.1
213258_at	TFPI	tissue factor pathway inhibitor (lipoprotein-associated coagulation inhibitor)	7035	1.5168	0.66	2286.3	1507.32	0.0027967	0.1	0.1
1559957_a_at	LOC642852	hypothetical LOC642852	642852	1.51636	0.66	27.34	18.03	0.0023452	0.0917	0.1
225870_s_at	TRAPPC5	trafficking protein particle complex 5	126003	1.51598	0.66	229.55	151.42	0.0156696	0.245	0.2
219716_at	APOL6	apolipoprotein L, 6	80830	1.51586	0.66	54.48	35.94	0.0022252	0.0887	0.1
204352_at	TRAF5	TNF receptor-associated factor 5	7188	1.51527	0.66	186.5	123.08	0.0020854	0.0855	0.1
201010_s_at	TXNIP	thioredoxin interacting protein	10628	1.51487	0.66	56.02	36.98	0.0062841	0.153	0.1
225695_at	C2orf18	chromosome 2 open reading frame 18	54978	1.51475	0.66	512.32	338.22	0.0125527	0.219	0.1
226207_at	RILPL1	Rab interacting lysosomal protein-like 1	353116	1.51369	0.66	109.47	72.32	0.0005863	0.0437	0.1
208161_s_at	ABCC3	ATP-binding cassette, sub-family C (CFTR/MRP), member 3	8714	1.51365	0.66	997.86	659.24	0.0003341	0.0326	0.1
218276_s_at	SAV1	salvador homolog 1 (Drosophila)	60485	1.51337	0.66	86.02	56.84	0.0227322	0.296	0.2
225775_at	TSPAN33	tetraspanin 33	340348	1.51328	0.66	151.6	100.18	0.001955	0.0831	0.1
212642_s_at	HIVEP2	human immunodeficiency virus type I enhancer binding protein 2	3097	1.51277	0.66	40.86	27.01	0.0044027	0.127	0.1
221567_at	NOL3	nucleolar protein 3 (apoptosis repressor with CARD domain)	8996	1.51225	0.66	251.17	166.09	0.0012904	0.0671	0.1
203231_s_at	ATXN1	ataxin 1	6310	1.51211	0.66	20.61	13.63	0.0149337	0.239	0.1
203313_s_at	TGIF1	TGFB-induced factor homeobox 1	7050	1.51205	0.66	332.53	219.92	0.001158	0.0632	0.1
1555167_s_at	NAMPT	nicotinamide phosphoribosyltransferase	10135	1.51204	0.66	47.72	31.56	0.0247714	0.309	0.2
219570_at	KIF16B	kinesin family member 16B	55614	1.51161	0.66	65.09	43.06	0.0124986	0.219	0.1
209285_s_at	C3orf63	chromosome 3 open reading frame 63	23272	1.51092	0.66	338.34	223.93	0.00357	0.115	0.1
222435_s_at	UBE2J1	ubiquitin-conjugating enzyme E2, J1 (UBC6 homolog, yeast)	51465	1.5105	0.66	112.26	74.32	0.0008145	0.0523	0.1
218731_s_at	VWA1	von Willebrand factor A domain containing 1	64856	1.51043	0.66	96.29	63.75	0.0132876	0.227	0.1
223714_at	ZNF256	zinc finger protein 256	10172	1.51035	0.66	29.18	19.32	0.0130229	0.224	0.1
201502_s_at	NFKBIA	nuclear factor of kappa light polypeptide gene enhancer in B-cells inhibitor, alpha	4792	1.51005	0.66	1076.3	712.76	0.0065371	0.156	0.1
202464_s_at	PFKFB3	6-phosphofructo-2-kinase/fructose-2,6-biphosphatase 3	5209	1.50946	0.66	2135.39	1414.67	0.0010756	0.0606	0.1
212675_s_at	CEP68	centrosomal protein 68kDa	23177	1.5094	0.66	134.14	88.87	0.0025922	0.0971	0.1
210676_x_at	NA	NA	NA	1.50925	0.66	29.37	19.46	0.0029193	0.103	0.1
224794_s_at	CERCAM	cerebral endothelial cell adhesion molecule	51148	1.50911	0.66	60.44	40.05	0.0006198	0.0447	0.1
233893_s_at	KIAA1530	KIAA1530	57654	1.509	0.66	58.7	38.9	0.0004943	0.04	0.1
209939_x_at	CFLAR	CASP8 and FADD-like apoptosis regulator	8837	1.50892	0.66	559.25	370.63	0.0020051	0.0838	0.1
225862_at	SLC25A26	solute carrier family 25, member 26	115286	1.50833	0.66	124.95	82.84	0.0208207	0.284	0.1
200831_s_at	SCD	stearoyl-CoA desaturase (delta-9-desaturase)	6319	1.50794	0.66	440.62	292.2	0.015209	0.241	0.2
1562056_at	NA	NA	NA	1.50728	0.66	26.92	17.86	0.0210898	0.286	0.2
205448_s_at	MAP3K12	mitogen-activated protein kinase kinase kinase 12	7786	1.50654	0.66	82.92	55.04	0.0143711	0.235	0.1
204032_at	BCAR3	breast cancer anti-estrogen resistance 3	8412	1.50581	0.66	497.22	330.2	0.0061018	0.152	0.1
226964_at	NA	NA	NA	1.50566	0.66	35.91	23.85	0.0042142	0.124	0.1
209772_s_at	CD24	CD24 molecule	100133941	1.50553	0.66	1983.13	1317.23	0.0010969	0.0614	0.1
212788_x_at	FTL	ferritin, light polypeptide	2512	1.50517	0.66	18523.5	12306.6	0.0003378	0.0326	0.1
227417_at	MOSC2	MOCO sulphurase C-terminal domain containing 2	54996	1.50483	0.66	126.09	83.79	0.0082068	0.177	0.1
204568_at	ATG14	ATG14 autophagy related 14 homolog (S. cerevisiae)	22863	1.50447	0.66	156.48	104.01	0.0002487	0.0283	0.1
231577_s_at	GBP1	guanylate binding protein 1, interferon-inducible	2633	1.50436	0.66	67.29	44.73	0.0478136	0.415	0.2
215082_at	ELOVL5	ELOVL family member 5, elongation of long chain fatty acids (FEN1/Elo2, SUR4/Elo3-like, yeast)	60481	1.50356	0.67	59.12	39.32	0.0004396	0.0371	0.1
1554352_s_at	DENND4A	DENN/MADD domain containing 4A	10260	1.50353	0.67	44.67	29.71	0.0011774	0.0636	0.1
223584_s_at	KBTBD2	kelch repeat and BTB (POZ) domain containing 2	25948	1.50348	0.67	30.25	20.12	0.0101123	0.196	0.1
218983_at	C1RL	complement component 1, r subcomponent-like	51279	1.50299	0.67	113.1	75.25	0.0011495	0.063	0.1
201427_s_at	SEPP1	selenoprotein P, plasma, 1	6414	1.50296	0.67	58.48	38.91	0.0019139	0.0822	0.1
228051_at	KIAA1244	KIAA1244	57221	1.50246	0.67	152.53	101.52	0.0025652	0.0965	0.1
218831_s_at	FCGRT	Fc fragment of IgG, receptor, transporter, alpha	2217	1.50229	0.67	315.27	209.86	0.0006384	0.0454	0.1
225638_at	C1orf31	chromosome 1 open reading frame 31	388753	1.50184	0.67	416.79	277.52	0.0007199	0.0489	0.1
220227_at	CDH4	cadherin 4, type 1, R-cadherin (retinal)	1002	1.50114	0.67	19.71	13.13	0.0009875	0.0583	0.1
1555856_s_at	NA	NA	NA	1.5004	0.67	18.53	12.35	0.0044835	0.128	0.1
202146_at	IFRD1	interferon-related developmental regulator 1	3475	1.50034	0.67	307.21	204.76	0.0070257	0.163	0.1
229419_at	FBXW7	F-box and WD repeat domain containing 7	55294	1.50034	0.67	87.89	58.58	0.0012844	0.067	0.1
208837_at	TMED3	transmembrane emp24 protein transport domain containing 3	23423	1.50011	0.67	212.88	141.91	0.0010419	0.0597	0.1
236429_at	ZNF83	zinc finger protein 83	55769	0.666906	1.5	9.29	13.93	0.0456127	0.405	0.3
235609_at	BRIP1	BRCA1 interacting protein C-terminal helicase 1	83990	0.666667	1.5	136.12	204.18	0.0073262	0.167	0.1
201700_at	CCND3	cyclin D3	896	0.666504	1.5	245.52	368.37	0.0014377	0.0717	0.1
214359_s_at	HSP90AB1	heat shock protein 90kDa alpha (cytosolic), class B member 1	3326	0.666259	1.5	632.3	949.03	0.003855	0.119	0.1
219459_at	POLR3B	polymerase (RNA) III (DNA directed) polypeptide B	55703	0.666032	1.5	45.49	68.3	0.0104649	0.2	0.2
202954_at	UBE2C	ubiquitin-conjugating enzyme E2C	11065	0.665866	1.5	1169.58	1756.48	0.0005662	0.0432	0.1
200712_s_at	MAPRE1	microtubule-associated protein, RP/EB family, member 1	22919	0.665863	1.5	143.56	215.6	0.0185421	0.267	0.2
209974_s_at	BUB3	budding uninhibited by benzimidazoles 3 homolog (yeast)	9184	0.665793	1.5	1333.29	2002.56	0.0037157	0.117	0.1
217144_at	UBB	ubiquitin B	7314	0.665593	1.5	487.82	732.91	0.0003663	0.0335	0.1
201436_at	EIF4E	eukaryotic translation initiation factor 4E	1977	0.665482	1.5	71.18	106.96	0.0231271	0.299	0.2
238768_at	C2orf68	chromosome 2 open reading frame 68	388969	0.664994	1.5	38.43	57.79	0.0102717	0.198	0.1
225471_s_at	AKT2	v-akt murine thymoma viral oncogene homolog 2	208	0.664989	1.5	85.87	129.13	0.027685	0.325	0.1
220153_at	ENTPD7	ectonucleoside triphosphate diphosphohydrolase 7	57089	0.663884	1.51	27.04	40.73	0.0342845	0.358	0.2
205262_at	KCNH2	potassium voltage-gated channel, subfamily H (eag-related), member 2	3757	0.663871	1.51	9.5	14.31	0.0194638	0.274	0.1
222526_at	GATAD2A	GATA zinc finger domain containing 2A	54815	0.663688	1.51	110.65	166.72	0.015837	0.246	0.2
204947_at	E2F1	E2F transcription factor 1	1869	0.663285	1.51	128.14	193.19	0.0054977	0.144	0.1
235060_at	LOC100190986	hypothetical LOC100190986	100190986	0.662915	1.51	11.78	17.77	0.015696	0.245	0.1
201323_at	EBNA1BP2	EBNA1 binding protein 2	10969	0.662915	1.51	409.9	618.33	0.0007662	0.0505	0.1
203344_s_at	RBBP8	retinoblastoma binding protein 8	5932	0.662913	1.51	169.54	255.75	0.0301501	0.339	0.2
227978_s_at	ZADH2	zinc binding alcohol dehydrogenase domain containing 2	284273	0.662826	1.51	10.93	16.49	0.010544	0.201	0.1
200769_s_at	MAT2A	methionine adenosyltransferase II, alpha	4144	0.662603	1.51	18.48	27.89	0.0020128	0.0839	0.1
224521_s_at	CCDC77	coiled-coil domain containing 77	84318	0.662465	1.51	18.92	28.56	0.0214803	0.288	0.1
219828_at	C9orf86	chromosome 9 open reading frame 86	55684	0.662389	1.51	75.36	113.77	0.0009236	0.056	0.1
203057_s_at	PRDM2	PR domain containing 2, with ZNF domain	7799	0.662387	1.51	35.08	52.96	0.0111476	0.206	0.1
232330_at	C7orf44	chromosome 7 open reading frame 44	55744	0.661775	1.51	9.02	13.63	0.0107876	0.203	0.1
229100_s_at	TIMM22	translocase of inner mitochondrial membrane 22 homolog (yeast)	29928	0.661745	1.51	43.92	66.37	0.0012911	0.0671	0.1
205389_s_at	ANK1	ankyrin 1, erythrocytic	286	0.661669	1.51	10.15	15.34	0.0014357	0.0716	0.1
235204_at	NA	NA	NA	0.661615	1.51	68.1	102.93	0.0255467	0.313	0.1
213427_at	RPP40	ribonuclease P/MRP 40kDa subunit	10799	0.661396	1.51	88.68	134.08	0.0020876	0.0855	0.1
213500_at	NA	NA	NA	0.661304	1.51	60.84	92	0.0075704	0.17	0.1
227124_at	LOC221710	hypothetical protein LOC221710	221710	0.66108	1.51	366.04	553.7	0.0015002	0.0734	0.1
210052_s_at	TPX2	TPX2, microtubule-associated, homolog (Xenopus laevis)	22974	0.660963	1.51	774.9	1172.38	0.0003397	0.0326	0.1
225452_at	MED1	mediator complex subunit 1	5469	0.660948	1.51	74.35	112.49	0.031617	0.346	0.1
201729_s_at	KIAA0100	KIAA0100	9703	0.660933	1.51	96.45	145.93	0.0473446	0.413	0.3
209013_x_at	TRIO	triple functional domain (PTPRF interacting)	7204	0.660846	1.51	26.87	40.66	0.0037423	0.117	0.1
230434_at	PHOSPHO2	phosphatase, orphan 2	493911	0.660554	1.51	37.46	56.71	0.0138397	0.231	0.1
219105_x_at	ORC6	origin recognition complex, subunit 6	23594	0.660511	1.51	259.68	393.15	0.0012327	0.0652	0.1
212320_at	TUBB	tubulin, beta	203068	0.660028	1.52	2750.02	4166.52	0.000318	0.0317	0.1
1555973_at	NA	NA	NA	0.659841	1.52	11.6	17.58	0.0345054	0.359	0.2
224753_at	CDCA5	cell division cycle associated 5	113130	0.659741	1.52	167.02	253.16	0.0017047	0.0781	0.1
201763_s_at	DAXX	death-domain associated protein	1616	0.659709	1.52	91.97	139.41	0.0036801	0.117	0.1
205449_at	SAC3D1	SAC3 domain containing 1	29901	0.659685	1.52	562.17	852.18	0.0002688	0.029	0.1
1555088_x_at	STAT5B	signal transducer and activator of transcription 5B	6777	0.659601	1.52	68.77	104.26	0.0087336	0.182	0.1
204314_s_at	CREB1	cAMP responsive element binding protein 1	1385	0.659467	1.52	63.81	96.76	0.0189984	0.271	0.1
229863_s_at	C3orf75	chromosome 3 open reading frame 75	54859	0.659289	1.52	66.43	100.76	0.0105073	0.2	0.1
219076_s_at	PXMP2	peroxisomal membrane protein 2, 22kDa	5827	0.658614	1.52	145.31	220.63	0.0004682	0.0388	0.1
219066_at	PPCDC	phosphopantothenoylcysteine decarboxylase	60490	0.658587	1.52	28.8	43.73	0.0075234	0.169	0.1
222654_at	IMPAD1	inositol monophosphatase domain containing 1	54928	0.658523	1.52	73.59	111.75	0.002759	0.0995	0.1
1555947_at	FAM120A	family with sequence similarity 120A	23196	0.658327	1.52	9.21	13.99	0.0446134	0.402	0.3
236200_at	FAF1	Fas (TNFRSF6) associated factor 1	11124	0.658252	1.52	14.08	21.39	0.0011221	0.0623	0.1
202577_s_at	DDX19A	DEAD (Asp-Glu-Ala-As) box polypeptide 19A	55308	0.658195	1.52	225.05	341.92	0.0008358	0.0528	0.1
211797_s_at	NFYC	nuclear transcription factor Y, gamma	4802	0.658186	1.52	21.99	33.41	0.0218911	0.291	0.2
1552310_at	C15orf40	chromosome 15 open reading frame 40	123207	0.658146	1.52	41.97	63.77	0.0456087	0.405	0.2
203213_at	CDK1	cyclin-dependent kinase 1	983	0.657935	1.52	891.85	1355.53	0.0014165	0.071	0.1
228558_at	C14orf80	chromosome 14 open reading frame 80	283643	0.657851	1.52	51.49	78.27	0.0019694	0.0833	0.1
235482_at	LOC400960	hypothetical LOC400960	400960	0.65767	1.52	13.89	21.12	0.0210504	0.286	0.1
205070_at	ING3	inhibitor of growth family, member 3	54556	0.657368	1.52	27.57	41.94	0.0020899	0.0855	0.1
226224_at	FOXK2	forkhead box K2	3607	0.657275	1.52	95.18	144.81	0.0096087	0.191	0.1
206583_at	ZNF673	zinc finger family member 673	55634	0.657216	1.52	48.91	74.42	0.0018929	0.0817	0.1
238618_at	NF2	neurofibromin 2 (merlin)	4771	0.657165	1.52	8.3	12.63	0.0042612	0.125	0.1
208074_s_at	AP2S1	adaptor-related protein complex 2, sigma 1 subunit	1175	0.65679	1.52	1202.97	1831.59	0.0030324	0.105	0.1
234405_s_at	PHAX	phosphorylated adaptor for RNA export	51808	0.656716	1.52	115.28	175.54	0.0469278	0.411	0.2
205670_at	GAL3ST1	galactose-3-O-sulfotransferase 1	9514	0.656716	1.52	16.72	25.46	0.0038474	0.119	0.1
225724_at	FLJ31306	hypothetical LOC379025	379025	0.656686	1.52	61.63	93.85	0.0128582	0.222	0.1
213327_s_at	USP12	ubiquitin specific peptidase 12	219333	0.656622	1.52	73.43	111.83	0.0241748	0.305	0.1
209190_s_at	DIAPH1	diaphanous homolog 1 (Drosophila)	1729	0.656436	1.52	179.45	273.37	0.0027805	0.0998	0.1
201457_x_at	BUB3	budding uninhibited by benzimidazoles 3 homolog (yeast)	9184	0.656264	1.52	708.07	1078.94	0.0026275	0.0976	0.1
214949_at	NA	NA	NA	0.656187	1.52	177.61	270.67	0.0041764	0.124	0.1
243711_at	NA	NA	NA	0.656149	1.52	10.19	15.53	0.0028958	0.102	0.1
224232_s_at	PRELID1	PRELI domain containing 1	27166	0.656002	1.52	127.54	194.42	0.00085	0.0531	0.1
210710_at	AGGF1	angiogenic factor with G patch and FHA domains 1	55109	0.65595	1.52	15.71	23.95	0.0035213	0.114	0.1
212430_at	RBM38	RNA binding motif protein 38	55544	0.655914	1.52	39.65	60.45	0.0078439	0.173	0.1
225132_at	FBXL3	F-box and leucine-rich repeat protein 3	26224	0.655877	1.52	231.8	353.42	0.0025168	0.0958	0.1
225374_at	TMEM199	transmembrane protein 199	147007	0.655724	1.53	77.1	117.58	0.0097521	0.192	0.1
204510_at	CDC7	cell division cycle 7 homolog (S. cerevisiae)	8317	0.655694	1.53	136.24	207.78	0.0034036	0.113	0.1
222754_at	TRNT1	tRNA nucleotidyl transferase, CCA-adding, 1	51095	0.655538	1.53	119.19	181.82	0.0118279	0.213	0.2
229744_at	SSFA2	sperm specific antigen 2	6744	0.655437	1.53	108.37	165.34	0.0027126	0.0985	0.1
221812_at	FBXO42	F-box protein 42	54455	0.655063	1.53	37.26	56.88	0.0016094	0.0757	0.1
242691_at	NA	NA	NA	0.654944	1.53	9.87	15.07	0.0398395	0.384	0.2
218608_at	ATP13A2	ATPase type 13A2	23400	0.654559	1.53	52.98	80.94	0.0017069	0.0781	0.1
206116_s_at	TPM1	tropomyosin 1 (alpha)	7168	0.654508	1.53	882.84	1348.86	0.007411	0.168	0.1
223511_at	C1orf124	chromosome 1 open reading frame 124	83932	0.654408	1.53	27.76	42.42	0.0380035	0.375	0.4
223230_at	PRPF38A	PRP38 pre-mRNA processing factor 38 (yeast) domain containing A	84950	0.654282	1.53	43.85	67.02	0.0011397	0.0628	0.1
227349_at	HELLS	helicase, lymphoid-specific	3070	0.654224	1.53	25.94	39.65	0.0075308	0.169	0.1
211475_s_at	BAG1	BCL2-associated athanogene	573	0.65421	1.53	89.11	136.21	0.0012039	0.0646	0.1
231866_at	LNPEP	leucyl/cystinyl aminopeptidase	4012	0.654078	1.53	82.44	126.04	0.0406127	0.387	0.2
208352_x_at	ANK1	ankyrin 1, erythrocytic	286	0.654028	1.53	37.26	56.97	0.005211	0.139	0.1
214803_at	CDH6	cadherin 6, type 2, K-cadherin (fetal kidney)	1004	0.653769	1.53	71.47	109.32	0.0037201	0.117	0.1
202607_at	NDST1	N-deacetylase/N-sulfotransferase (heparan glucosaminyl) 1	3340	0.653638	1.53	55.52	84.94	0.0090597	0.184	0.2
229182_at	NA	NA	NA	0.653608	1.53	26.36	40.33	0.0302029	0.339	0.2
211028_s_at	KHK	ketohexokinase (fructokinase)	3795	0.653434	1.53	47.57	72.8	0.0133947	0.227	0.2
207622_s_at	ABCF2	ATP-binding cassette, sub-family F (GCN20), member 2	10061	0.653198	1.53	69.35	106.17	0.0084855	0.18	0.1
239138_at	NAA50	N(alpha)-acetyltransferase 50, NatE catalytic subunit	80218	0.653162	1.53	15.8	24.19	0.0344641	0.359	0.3
201862_s_at	LRRFIP1	leucine rich repeat (in FLII) interacting protein 1	9208	0.653107	1.53	178.69	273.6	0.0126086	0.22	0.2
207760_s_at	NCOR2	nuclear receptor corepressor 2	9612	0.652967	1.53	380.04	582.02	0.0027107	0.0985	0.1
222486_s_at	ADAMTS1	ADAM metallopeptidase with thrombospondin type 1 motif, 1	9510	0.652897	1.53	12.96	19.85	0.021992	0.291	0.1
218817_at	SPCS3	signal peptidase complex subunit 3 homolog (S. cerevisiae)	60559	0.652877	1.53	13.73	21.03	0.0091207	0.185	0.1
221974_at	IPW	imprinted in Prader-Willi syndrome (non-protein coding)	3653	0.652822	1.53	86.76	132.9	0.0008784	0.054	0.1
207332_s_at	TFRC	transferrin receptor (p90, CD71)	7037	0.652762	1.53	720.12	1103.19	0.0007034	0.0483	0.1
223347_at	MUM1	melanoma associated antigen (mutated) 1	84939	0.652756	1.53	32.69	50.08	0.0386158	0.378	0.2
204036_at	LPAR1	lysophosphatidic acid receptor 1	1902	0.652286	1.53	488.68	749.18	0.003924	0.12	0.1
201795_at	LBR	lamin B receptor	3930	0.652137	1.53	497	762.11	0.0058982	0.149	0.1
201275_at	FDPS	farnesyl diphosphate synthase	2224	0.652133	1.53	468.29	718.09	0.0024937	0.0955	0.1
221480_at	HNRNPD	heterogeneous nuclear ribonucleoprotein D (AU-rich element RNA binding protein 1, 37kDa)	3184	0.652023	1.53	89.94	137.94	0.00787	0.173	0.1
205321_at	EIF2S3	eukaryotic translation initiation factor 2, subunit 3 gamma, 52kDa	1968	0.65187	1.53	156.84	240.6	0.0300113	0.338	0.2
204507_s_at	PPP3R1	protein phosphatase 3, regulatory subunit B, alpha	5534	0.65175	1.53	27.38	42.01	0.0081268	0.176	0.1
202896_s_at	SIRPA	signal-regulatory protein alpha	140885	0.651681	1.53	133.94	205.53	0.0072573	0.166	0.1
212877_at	KLC1	kinesin light chain 1	3831	0.651664	1.53	68.92	105.76	0.0337013	0.356	0.2
227955_s_at	EFNA5	ephrin-A5	1946	0.651593	1.53	161.38	247.67	0.0417615	0.391	0.2
231852_at	ERI1	exoribonuclease 1	90459	0.65155	1.53	16.81	25.8	0.0067802	0.16	0.1
241364_at	TMEM57	transmembrane protein 57	55219	0.651494	1.53	47.09	72.28	0.046707	0.41	0.4
230275_at	ARSI	arylsulfatase family, member I	340075	0.651362	1.54	8.37	12.85	0.0033627	0.112	0.1
202719_s_at	TES	testis derived transcript (3 LIM domains)	26136	0.651351	1.54	136.94	210.24	0.0251323	0.311	0.2
237010_at	NA	NA	NA	0.65134	1.54	23.09	35.45	0.0122979	0.217	0.1
203845_at	KAT2B	K(lysine) acetyltransferase 2B	8850	0.651265	1.54	218.76	335.9	0.0042739	0.125	0.1
204162_at	NDC80	NDC80 homolog, kinetochore complex component (S. cerevisiae)	10403	0.651194	1.54	127.94	196.47	0.0135137	0.228	0.2
209971_x_at	AIMP2	aminoacyl tRNA synthetase complex-interacting multifunctional protein 2	7965	0.651029	1.54	270.75	415.88	0.0094589	0.189	0.1
1561019_at	NA	NA	NA	0.65089	1.54	26.68	40.99	0.021678	0.29	0.1
209044_x_at	SF3B4	splicing factor 3b, subunit 4, 49kDa	10262	0.650767	1.54	487.62	749.3	0.0006488	0.0457	0.1
202103_at	BRD4	bromodomain containing 4	23476	0.650621	1.54	17.3	26.59	0.009647	0.191	0.2
228262_at	MAP7D2	MAP7 domain containing 2	256714	0.650602	1.54	12.96	19.92	0.0451735	0.404	0.2
224436_s_at	NIPSNAP3A	nipsnap homolog 3A (C. elegans)	25934	0.650397	1.54	339.52	522.02	0.0151353	0.24	0.2
226194_at	ZNF828	zinc finger protein 828	283489	0.650251	1.54	197.13	303.16	0.0028069	0.1	0.1
1554384_at	PADI2	peptidyl arginine deiminase, type II	11240	0.649743	1.54	184.41	283.82	0.0169943	0.256	0.1
213779_at	EMID1	EMI domain containing 1	129080	0.649737	1.54	25.97	39.97	0.0438609	0.4	0.1
228181_at	SLC30A1	solute carrier family 30 (zinc transporter), member 1	7779	0.64964	1.54	102	157.01	0.0006209	0.0447	0.1
202387_at	BAG1	BCL2-associated athanogene	573	0.6496	1.54	135.76	208.99	0.0012627	0.0663	0.1
234733_s_at	FANCM	Fanconi anemia, complementation group M	57697	0.649541	1.54	15.55	23.94	0.0399482	0.384	0.1
227899_at	VIT	vitrin	5212	0.649167	1.54	15.58	24	0.0012127	0.0647	0.1
201316_at	PSMA2	proteasome (prosome, macropain) subunit, alpha type, 2	5683	0.649097	1.54	71.18	109.66	0.0100941	0.196	0.1
202718_at	IGFBP2	insulin-like growth factor binding protein 2, 36kDa	3485	0.649049	1.54	35.49	54.68	0.0008256	0.0525	0.1
223642_at	ZIC2	Zic family member 2 (odd-paired homolog, Drosophila)	7546	0.649013	1.54	300.11	462.41	0.0054183	0.142	0.1
213302_at	PFAS	phosphoribosylformylglycinamidine synthase	5198	0.648909	1.54	154.7	238.4	0.0019028	0.0819	0.1
212025_s_at	FLII	flightless I homolog (Drosophila)	2314	0.648634	1.54	58.39	90.02	0.0007383	0.05	0.1
226069_at	PRICKLE1	prickle homolog 1 (Drosophila)	144165	0.648559	1.54	97.42	150.21	0.0043391	0.126	0.1
202101_s_at	RALB	v-ral simian leukemia viral oncogene homolog B (ras related; GTP binding protein)	5899	0.6484	1.54	17.63	27.19	0.0011722	0.0635	0.1
226947_at	NA	NA	NA	0.648238	1.54	20.05	30.93	0.0012653	0.0663	0.1
212290_at	SLC7A1	solute carrier family 7 (cationic amino acid transporter, y+ system), member 1	6541	0.648148	1.54	31.85	49.14	0.0440086	0.4	0.2
213019_at	RANBP6	RAN binding protein 6	26953	0.648112	1.54	70.21	108.33	0.0180175	0.263	0.2
200684_s_at	UBE2L3	ubiquitin-conjugating enzyme E2L 3	7332	0.648035	1.54	99.59	153.68	0.0397515	0.383	0.3
202111_at	SLC4A2	solute carrier family 4, anion exchanger, member 2 (erythrocyte membrane protein band 3-like 1)	6522	0.648005	1.54	131.72	203.27	0.0021151	0.0858	0.1
64474_g_at	NA	NA	NA	0.647971	1.54	63.54	98.06	0.0003899	0.0347	0.1
222258_s_at	SH3BP4	SH3-domain binding protein 4	23677	0.647909	1.54	593.99	916.78	0.0019189	0.0823	0.1
223320_s_at	ABCB10	ATP-binding cassette, sub-family B (MDR/TAP), member 10	23456	0.647733	1.54	186.45	287.85	0.0179712	0.263	0.2
212154_at	SDC2	syndecan 2	6383	0.647638	1.54	552.61	853.27	0.0020744	0.0855	0.1
239834_at	NA	NA	NA	0.647059	1.55	12.43	19.21	0.0107707	0.203	0.1
214293_at	2013-09-11	septin 11	55752	0.646893	1.55	57.36	88.67	0.0198221	0.277	0.3
1555844_s_at	HNRNPM	heterogeneous nuclear ribonucleoprotein M	4670	0.646882	1.55	487.27	753.26	0.0070177	0.163	0.1
212644_s_at	MAPK1IP1L	mitogen-activated protein kinase 1 interacting protein 1-like	93487	0.646846	1.55	452.43	699.44	0.0011478	0.063	0.1
1555274_a_at	EPT1	ethanolaminephosphotransferase 1 (CDP-ethanolamine-specific)	85465	0.646281	1.55	19.55	30.25	0.0275062	0.324	0.2
227808_at	DNAJC15	DnaJ (Hsp40) homolog, subfamily C, member 15	29103	0.646198	1.55	65.35	101.13	0.0435749	0.398	0.2
227451_s_at	CCDC90A	coiled-coil domain containing 90A	63933	0.646066	1.55	142.38	220.38	0.0178825	0.263	0.2
203755_at	BUB1B	budding uninhibited by benzimidazoles 1 homolog beta (yeast)	701	0.645948	1.55	440.95	682.64	0.0075033	0.169	0.1
205085_at	ORC1	origin recognition complex, subunit 1	4998	0.645651	1.55	17	26.33	0.0046467	0.131	0.1
204347_at	AK4	adenylate kinase 4	205	0.6455	1.55	114.26	177.01	0.042477	0.394	0.2
214948_s_at	TMF1	TATA element modulatory factor 1	7110	0.645456	1.55	252.47	391.15	0.0011591	0.0632	0.1
236175_at	TRIM55	tripartite motif containing 55	84675	0.645238	1.55	157.38	243.91	0.0044775	0.128	0.1
242888_at	NA	NA	NA	0.644994	1.55	72.22	111.97	0.0002661	0.029	0.1
227272_at	C15orf52	chromosome 15 open reading frame 52	388115	0.64481	1.55	55.66	86.32	0.0039433	0.12	0.1
204286_s_at	PMAIP1	phorbol-12-myristate-13-acetate-induced protein 1	5366	0.644102	1.55	15.89	24.67	0.0381341	0.376	0.3
202691_at	SNRPD1	small nuclear ribonucleoprotein D1 polypeptide 16kDa	6632	0.643981	1.55	180.45	280.21	0.0008135	0.0523	0.1
211932_at	HNRNPA3	heterogeneous nuclear ribonucleoprotein A3	220988	0.643798	1.55	262.47	407.69	0.0021296	0.0862	0.1
216918_s_at	DST	dystonin	667	0.643781	1.55	12.94	20.1	0.0132901	0.227	0.1
204004_at	PAWR	PRKC, apoptosis, WT1, regulator	5074	0.643731	1.55	329.97	512.59	0.005695	0.147	0.1
235501_at	NA	NA	NA	0.64367	1.55	52.62	81.75	0.0329705	0.353	0.2
202272_s_at	FBXO28	F-box protein 28	23219	0.643579	1.55	138.17	214.69	0.0050773	0.137	0.1
211009_s_at	ZNF271	zinc finger protein 271	10778	0.643564	1.55	31.85	49.49	0.0164671	0.251	0.2
218663_at	NCAPG	non-SMC condensin I complex, subunit G	64151	0.643502	1.55	181.77	282.47	0.0041693	0.124	0.1
219502_at	NEIL3	nei endonuclease VIII-like 3 (E. coli)	55247	0.643412	1.55	71.29	110.8	0.0064174	0.155	0.1
1552281_at	SLC39A5	solute carrier family 39 (metal ion transporter), member 5	283375	0.643197	1.55	63.49	98.71	0.0374575	0.372	0.1
226106_at	RNF141	ring finger protein 141	50862	0.642968	1.56	354.97	552.08	0.0082967	0.178	0.1
224955_at	TEAD1	TEA domain family member 1 (SV40 transcriptional enhancer factor)	7003	0.642919	1.56	800.71	1245.43	0.0022781	0.0901	0.1
217893_s_at	AKIRIN1	akirin 1	79647	0.642811	1.56	50.12	77.97	0.0058343	0.148	0.1
222746_s_at	BSPRY	B-box and SPRY domain containing	54836	0.642633	1.56	12.3	19.14	0.0343337	0.358	0.2
1558327_at	ZDHHC18	zinc finger, DHHC-type containing 18	84243	0.642586	1.56	11.83	18.41	0.0065778	0.157	0.1
226692_at	SERF2	small EDRK-rich factor 2	10169	0.642418	1.56	48.04	74.78	0.0006762	0.0468	0.1
229518_at	FAM46B	family with sequence similarity 46, member B	115572	0.642411	1.56	45.29	70.5	0.00086	0.0533	0.1
223046_at	EGLN1	egl nine homolog 1 (C. elegans)	54583	0.642307	1.56	700.93	1091.27	0.0110612	0.205	0.1
202706_s_at	UMPS	uridine monophosphate synthetase	7372	0.642242	1.56	107.37	167.18	0.0002884	0.0299	0.1
201516_at	SRM	spermidine synthase	6723	0.642179	1.56	183.31	285.45	0.0026482	0.0976	0.1
211985_s_at	CALM1	calmodulin 1 (phosphorylase kinase, delta)	801	0.642103	1.56	211.13	328.81	0.0282261	0.327	0.3
209288_s_at	CDC42EP3	CDC42 effector protein (Rho GTPase binding) 3	10602	0.641893	1.56	590.15	919.39	0.0014575	0.0724	0.1
200859_x_at	FLNA	filamin A, alpha	2316	0.641598	1.56	671.4	1046.45	0.0065046	0.156	0.1
204478_s_at	RABIF	RAB interacting factor	5877	0.641444	1.56	110.54	172.33	0.0106231	0.202	0.1
205088_at	MAMLD1	mastermind-like domain containing 1	10046	0.641403	1.56	58.9	91.83	0.001513	0.0736	0.1
223312_at	C2orf7	chromosome 2 open reading frame 7	84279	0.641317	1.56	91.92	143.33	0.0041989	0.124	0.1
212462_at	MYST4	MYST histone acetyltransferase (monocytic leukemia) 4	23522	0.641234	1.56	82.11	128.05	0.0072784	0.166	0.1
231867_at	ODZ2	odz, odd Oz/ten-m homolog 2 (Drosophila)	57451	0.641188	1.56	108.63	169.42	0.0243218	0.306	0.2
238559_at	NA	NA	NA	0.641137	1.56	16.24	25.33	0.014863	0.238	0.2
202586_at	POLR2L	polymerase (RNA) II (DNA directed) polypeptide L, 7.6kDa	5441	0.641129	1.56	46.11	71.92	0.0011211	0.0623	0.1
229075_at	SPATA5	spermatogenesis associated 5	166378	0.640895	1.56	55.29	86.27	0.0133902	0.227	0.1
225835_at	SLC12A2	solute carrier family 12 (sodium/potassium/chloride transporters), member 2	6558	0.640712	1.56	101.13	157.84	0.0036271	0.116	0.1
230592_at	NSL1	NSL1, MIND kinetochore complex component, homolog (S. cerevisiae)	25936	0.640645	1.56	29.79	46.5	0.0002819	0.0297	0.1
202816_s_at	SS18	synovial sarcoma translocation, chromosome 18	6760	0.64063	1.56	57.74	90.13	0.0084785	0.18	0.2
203563_at	AFAP1	actin filament associated protein 1	60312	0.640517	1.56	60.01	93.69	0.0366522	0.369	0.2
225433_at	GTF2A1	general transcription factor IIA, 1, 19/37kDa	2957	0.6405	1.56	199.9	312.1	0.0072913	0.166	0.1
235561_at	TXNL1	thioredoxin-like 1	9352	0.640434	1.56	13.59	21.22	0.0020158	0.0839	0.1
212822_at	HEG1	HEG homolog 1 (zebrafish)	57493	0.640396	1.56	75.65	118.13	0.0004182	0.0362	0.1
202330_s_at	UNG	uracil-DNA glycosylase	7374	0.640139	1.56	180.5	281.97	0.0005957	0.0439	0.1
225738_at	RAPGEF1	Rap guanine nucleotide exchange factor (GEF) 1	2889	0.639838	1.56	80.37	125.61	0.0011861	0.0639	0.1
224612_s_at	DNAJC5	DnaJ (Hsp40) homolog, subfamily C, member 5	80331	0.639822	1.56	155.08	242.38	0.0002088	0.0257	0.1
215532_x_at	ZNF492	zinc finger protein 492	57615	0.639583	1.56	9.21	14.4	0.0033944	0.112	0.1
212282_at	TMEM97	transmembrane protein 97	27346	0.63938	1.56	837	1309.08	0.0006666	0.0463	0.1
204315_s_at	GTSE1	G-2 and S-phase expressed 1	51512	0.639125	1.56	14.31	22.39	0.0339367	0.357	0.1
240122_at	DIRAS2	DIRAS family, GTP-binding RAS-like 2	54769	0.639008	1.56	13.4	20.97	0.0039591	0.12	0.1
231808_at	LOC729082	hypothetical LOC729082	729082	0.638656	1.57	106.63	166.96	0.0138788	0.231	0.2
221559_s_at	MIS12	MIS12, MIND kinetochore complex component, homolog (S. pombe)	79003	0.638634	1.57	122.26	191.44	0.00441	0.127	0.1
229074_at	EHD4	EH-domain containing 4	30844	0.638304	1.57	143.28	224.47	0.0013516	0.0689	0.1
221335_x_at	C19orf61	chromosome 19 open reading frame 61	56006	0.638257	1.57	66.8	104.66	0.01534	0.242	0.1
201555_at	MCM3	minichromosome maintenance complex component 3	4172	0.638097	1.57	337.63	529.12	0.0010582	0.0601	0.1
242671_at	NA	NA	NA	0.63775	1.57	17.57	27.55	0.0462466	0.408	0.3
229886_at	C5orf34	chromosome 5 open reading frame 34	375444	0.637742	1.57	27.34	42.87	0.0019987	0.0837	0.1
1554576_a_at	ETV4	ets variant 4	2118	0.637653	1.57	35.53	55.72	0.0044658	0.128	0.1
229894_s_at	RAB43	RAB43, member RAS oncogene family	339122	0.637637	1.57	20.94	32.84	0.0144604	0.235	0.1
1554082_a_at	NOL9	nucleolar protein 9	79707	0.637605	1.57	44.83	70.31	0.0038762	0.12	0.1
203696_s_at	RFC2	replication factor C (activator 1) 2, 40kDa	5982	0.637502	1.57	128.82	202.07	0.001586	0.075	0.1
225468_at	PATL1	protein associated with topoisomerase II homolog 1 (yeast)	219988	0.637226	1.57	25.54	40.08	0.0120563	0.215	0.1
229582_at	INO80C	INO80 complex subunit C	125476	0.637202	1.57	76.05	119.35	0.0015254	0.0737	0.1
1555427_s_at	SYNCRIP	synaptotagmin binding, cytoplasmic RNA interacting protein	10492	0.636806	1.57	187.24	294.03	0.0057371	0.148	0.1
227529_s_at	AKAP12	A kinase (PRKA) anchor protein 12	9590	0.636689	1.57	243.82	382.95	0.0224758	0.294	0.2
217817_at	ARPC4	actin related protein 2/3 complex, subunit 4, 20kDa	10093	0.636688	1.57	174.65	274.31	0.0063378	0.154	0.1
219000_s_at	DSCC1	defective in sister chromatid cohesion 1 homolog (S. cerevisiae)	79075	0.63647	1.57	70.54	110.83	0.0098482	0.193	0.1
223486_at	GTPBP8	GTP-binding protein 8 (putative)	29083	0.636425	1.57	85.3	134.03	0.0016371	0.0764	0.1
201477_s_at	RRM1	ribonucleotide reductase M1	6240	0.636365	1.57	534.96	840.65	0.0005912	0.0438	0.1
228242_at	N4BP2	NEDD4 binding protein 2	55728	0.636135	1.57	40.42	63.54	0.0095392	0.19	0.1
212158_at	SDC2	syndecan 2	6383	0.636012	1.57	1976.98	3108.4	0.0003522	0.0328	0.1
1552332_at	TRIOBP	TRIO and F-actin binding protein	11078	0.635935	1.57	125.47	197.3	0.0017514	0.079	0.1
223314_at	TSPAN14	tetraspanin 14	81619	0.635478	1.57	432.03	679.85	0.0012314	0.0652	0.1
226980_at	DEPDC1B	DEP domain containing 1B	55789	0.635104	1.57	101.28	159.47	0.0119855	0.214	0.2
223518_at	DFFA	DNA fragmentation factor, 45kDa, alpha polypeptide	1676	0.635039	1.57	49.26	77.57	0.0183937	0.266	0.1
204875_s_at	GMDS	GDP-mannose 4,6-dehydratase	2762	0.634993	1.57	60.21	94.82	0.0093145	0.187	0.1
204998_s_at	ATF5	activating transcription factor 5	22809	0.634666	1.58	43.5	68.54	0.0026777	0.0982	0.1
228333_at	ZEB2	zinc finger E-box binding homeobox 2	9839	0.634481	1.58	20.83	32.83	0.0033891	0.112	0.1
218644_at	PLEK2	pleckstrin 2	26499	0.634424	1.58	38.96	61.41	0.0017805	0.0795	0.1
218349_s_at	ZWILCH	Zwilch, kinetochore associated, homolog (Drosophila)	55055	0.634353	1.58	36.71	57.87	0.0119434	0.214	0.2
239367_at	BDNF	brain-derived neurotrophic factor	627	0.634201	1.58	68.24	107.6	0.0073871	0.167	0.1
200811_at	CIRBP	cold inducible RNA binding protein	1153	0.634163	1.58	216.96	342.12	0.0005443	0.0419	0.1
204408_at	APEX2	APEX nuclease (apurinic/apyrimidinic endonuclease) 2	27301	0.634157	1.58	42.59	67.16	0.0038948	0.12	0.1
212002_at	C1orf144	chromosome 1 open reading frame 144	26099	0.634135	1.58	93.89	148.06	0.0002298	0.0274	0.1
214963_at	NUP160	nucleoporin 160kDa	23279	0.634069	1.58	14.07	22.19	0.0228622	0.297	0.2
225923_at	VAPB	VAMP (vesicle-associated membrane protein)-associated protein B and C	9217	0.633956	1.58	149.1	235.19	0.0015728	0.0747	0.1
238030_at	ZNF268	zinc finger protein 268	10795	0.633861	1.58	24.41	38.51	0.0085428	0.18	0.1
221685_s_at	CCDC99	coiled-coil domain containing 99	54908	0.633753	1.58	249.16	393.15	0.0220357	0.292	0.2
212551_at	CAP2	CAP, adenylate cyclase-associated protein, 2 (yeast)	10486	0.633363	1.58	281.08	443.79	0.0045301	0.129	0.1
220892_s_at	PSAT1	phosphoserine aminotransferase 1	29968	0.633238	1.58	33.15	52.35	0.0227636	0.296	0.2
201158_at	NMT1	N-myristoyltransferase 1	4836	0.633205	1.58	95.12	150.22	0.0081062	0.176	0.1
1560031_at	FRMD4A	FERM domain containing 4A	55691	0.632902	1.58	73.79	116.59	0.020492	0.282	0.2
227882_at	FKRP	fukutin related protein	79147	0.632691	1.58	41.34	65.34	0.0003789	0.0341	0.1
232709_at	NA	NA	NA	0.632662	1.58	15.07	23.82	0.0069844	0.163	0.1
214113_s_at	RBM8A	RNA binding motif protein 8A	9939	0.6325	1.58	291.07	460.19	0.0017928	0.0798	0.1
205436_s_at	H2AFX	H2A histone family, member X	3014	0.632406	1.58	632.21	999.69	0.0005636	0.0431	0.1
241879_at	LPP	LIM domain containing preferred translocation partner in lipoma	4026	0.632393	1.58	66.61	105.33	0.0378481	0.374	0.2
221549_at	GRWD1	glutamate-rich WD repeat containing 1	83743	0.632387	1.58	77.48	122.52	0.000272	0.0292	0.1
210337_s_at	ACLY	ATP citrate lyase	47	0.632369	1.58	174.42	275.82	0.0097091	0.192	0.2
219575_s_at	NA	NA	NA	0.632341	1.58	225.79	357.07	0.0004378	0.0371	0.1
202726_at	LIG1	ligase I, DNA, ATP-dependent	3978	0.632304	1.58	179.96	284.61	0.000143	0.0227	0.1
203432_at	TMPO	thymopoietin	7112	0.63208	1.58	303.98	480.92	0.0082604	0.177	0.1
201292_at	TOP2A	topoisomerase (DNA) II alpha 170kDa	7153	0.632033	1.58	749.97	1186.6	0.0003352	0.0326	0.1
218782_s_at	ATAD2	ATPase family, AAA domain containing 2	29028	0.631804	1.58	160.75	254.43	0.0216827	0.29	0.2
224583_at	COTL1	coactosin-like 1 (Dictyostelium)	23406	0.6316	1.58	1830.2	2897.72	0.0001527	0.0234	0.1
200875_s_at	NOP56	NOP56 ribonucleoprotein homolog (yeast)	10528	0.631539	1.58	619.59	981.08	0.0002049	0.0255	0.1
212178_s_at	NA	NA	NA	0.631242	1.58	56.13	88.92	0.0224658	0.294	0.2
1556414_at	C21orf71	chromosome 21 open reading frame 71	282566	0.631153	1.58	10.13	16.05	0.000819	0.0523	0.1
227382_at	CYB5B	cytochrome b5 type B (outer mitochondrial membrane)	80777	0.631089	1.58	53.51	84.79	0.0072511	0.166	0.1
213069_at	HEG1	HEG homolog 1 (zebrafish)	57493	0.63093	1.59	167.31	265.18	0.0057951	0.148	0.1
208793_x_at	SMARCA4	SWI/SNF related, matrix associated, actin dependent regulator of chromatin, subfamily a, member 4	6597	0.630649	1.59	31.4	49.79	0.0324408	0.35	0.2
205628_at	PRIM2	primase, DNA, polypeptide 2 (58kDa)	5558	0.630219	1.59	41.21	65.39	0.0196987	0.276	0.1
201135_at	ECHS1	enoyl CoA hydratase, short chain, 1, mitochondrial	1892	0.630022	1.59	551.08	874.7	0.0005254	0.0414	0.1
203358_s_at	EZH2	enhancer of zeste homolog 2 (Drosophila)	2146	0.630019	1.59	136.21	216.2	0.0031874	0.108	0.1
218915_at	NF2	neurofibromin 2 (merlin)	4771	0.629853	1.59	870.23	1381.64	0.0032083	0.109	0.1
209298_s_at	ITSN1	intersectin 1 (SH3 domain protein)	6453	0.62979	1.59	29.09	46.19	0.0144165	0.235	0.2
216958_s_at	IVD	isovaleryl-CoA dehydrogenase	3712	0.629315	1.59	33.36	53.01	0.0065782	0.157	0.1
238936_at	LOC100131199	transmembrane protein 178-like	100131199	0.629289	1.59	20.54	32.64	0.0339805	0.357	0.3
235113_at	LRR1	leucine rich repeat protein 1	122769	0.62909	1.59	278.58	442.83	0.0012802	0.0669	0.1
208863_s_at	SRSF1	serine/arginine-rich splicing factor 1	6426	0.628846	1.59	317.41	504.75	0.001018	0.0592	0.1
202413_s_at	USP1	ubiquitin specific peptidase 1	7398	0.628825	1.59	621.26	987.97	0.0013616	0.0693	0.1
234799_at	ADARB1	adenosine deaminase, RNA-specific, B1	104	0.628779	1.59	15.6	24.81	9.46e-05	0.0187	0.1
241484_x_at	NA	NA	NA	0.62873	1.59	29.5	46.92	0.0058361	0.148	0.1
215698_at	KDM5A	lysine (K)-specific demethylase 5A	5927	0.628537	1.59	15.55	24.74	0.0102901	0.198	0.1
204444_at	KIF11	kinesin family member 11	3832	0.628465	1.59	311.75	496.05	0.0010799	0.0608	0.1
204127_at	RFC3	replication factor C (activator 1) 3, 38kDa	5983	0.62832	1.59	260.91	415.25	0.0046009	0.13	0.1
218867_s_at	C12orf49	chromosome 12 open reading frame 49	79794	0.628156	1.59	29.36	46.74	0.0019123	0.0822	0.1
214804_at	CENPI	centromere protein I	2491	0.628039	1.59	23.25	37.02	0.0408152	0.388	0.2
211928_at	DYNC1H1	dynein, cytoplasmic 1, heavy chain 1	1778	0.627876	1.59	555.4	884.57	0.0011386	0.0628	0.1
227273_at	NA	NA	NA	0.627763	1.59	65.03	103.59	0.0006478	0.0457	0.1
219226_at	CDK12	cyclin-dependent kinase 12	51755	0.62756	1.59	38.3	61.03	0.0064299	0.155	0.1
226085_at	CBX5	chromobox homolog 5	23468	0.627396	1.59	87.39	139.29	0.0049483	0.136	0.1
204775_at	CHAF1B	chromatin assembly factor 1, subunit B (p60)	8208	0.627047	1.59	44.42	70.84	0.0206643	0.283	0.1
230177_at	GTF2H2B	general transcription factor IIH, polypeptide 2B	653238	0.626972	1.59	65.97	105.22	0.0041739	0.124	0.1
210622_x_at	CDK10	cyclin-dependent kinase 10	8558	0.626519	1.6	45.88	73.23	0.0182469	0.265	0.2
234952_s_at	PHRF1	PHD and ring finger domains 1	57661	0.626414	1.6	25.47	40.66	0.0142967	0.235	0.1
213875_x_at	C6orf62	chromosome 6 open reading frame 62	81688	0.626218	1.6	26.99	43.1	0.0376582	0.373	0.2
202692_s_at	UBTF	upstream binding transcription factor, RNA polymerase I	7343	0.626126	1.6	91.79	146.6	0.0002986	0.0306	0.1
222809_x_at	CCDC85C	coiled-coil domain containing 85C	317762	0.625967	1.6	54.19	86.57	0.001039	0.0596	0.1
203349_s_at	ETV5	ets variant 5	2119	0.625868	1.6	106.36	169.94	0.0027573	0.0995	0.1
223176_at	KCTD20	potassium channel tetramerisation domain containing 20	222658	0.625857	1.6	279.37	446.38	0.0015242	0.0737	0.1
203320_at	SH2B3	SH2B adaptor protein 3	10019	0.625607	1.6	94.06	150.35	0.0013828	0.07	0.1
220143_x_at	LUC7L	LUC7-like (S. cerevisiae)	55692	0.625409	1.6	26.78	42.82	0.0075272	0.169	0.1
217140_s_at	VDAC1	voltage-dependent anion channel 1	7416	0.62513	1.6	156.67	250.62	0.008193	0.176	0.1
205086_s_at	NCAPH2	non-SMC condensin II complex, subunit H2	29781	0.625105	1.6	44.52	71.22	0.0005858	0.0437	0.1
1562606_a_at	LOC440028	hypothetical LOC440028	440028	0.624939	1.6	25.56	40.9	0.0071525	0.165	0.1
227687_at	HYLS1	hydrolethalus syndrome 1	219844	0.624537	1.6	70.81	113.38	0.0062933	0.154	0.1
213064_at	ZC3H14	zinc finger CCCH-type containing 14	79882	0.624355	1.6	148.79	238.31	0.0062485	0.153	0.1
224954_at	SHMT1	serine hydroxymethyltransferase 1 (soluble)	6470	0.624274	1.6	227.91	365.08	0.0013044	0.0674	0.1
226319_s_at	THOC4	THO complex 4	10189	0.624214	1.6	466.3	747.02	0.0183536	0.266	0.1
209016_s_at	KRT7	keratin 7	3855	0.624169	1.6	1092.34	1750.07	0.0007586	0.0503	0.1
222547_at	MAP4K4	mitogen-activated protein kinase kinase kinase kinase 4	9448	0.624145	1.6	69.38	111.16	0.0034519	0.113	0.1
217905_at	MCMBP	minichromosome maintenance complex binding protein	79892	0.624127	1.6	40.2	64.41	0.0012565	0.0662	0.1
242140_at	NA	NA	NA	0.623987	1.6	71.59	114.73	0.0126183	0.22	0.2
201192_s_at	PITPNA	phosphatidylinositol transfer protein, alpha	5306	0.623798	1.6	42.83	68.66	0.0074312	0.168	0.1
212127_at	RANGAP1	Ran GTPase activating protein 1	5905	0.623461	1.6	137.23	220.11	0.0011953	0.0642	0.1
227025_at	PPHLN1	periphilin 1	51535	0.623399	1.6	25.31	40.6	0.0057859	0.148	0.1
237097_at	NA	NA	NA	0.62337	1.6	11.95	19.17	0.0470592	0.412	0.2
233852_at	POLH	polymerase (DNA directed), eta	5429	0.623366	1.6	21.93	35.18	0.0110384	0.205	0.2
213852_at	NA	NA	NA	0.623302	1.6	186.28	298.86	0.0008192	0.0523	0.1
202817_s_at	SS18	synovial sarcoma translocation, chromosome 18	6760	0.623295	1.6	63.52	101.91	0.0398252	0.384	0.2
231983_at	NA	NA	NA	0.623254	1.6	16.51	26.49	0.0113499	0.208	0.2
211519_s_at	KIF2C	kinesin family member 2C	11004	0.623108	1.6	63.8	102.39	0.0147219	0.237	0.1
1565537_at	NKX1-1	NK1 homeobox 1	54729	0.622974	1.61	21.91	35.17	0.001646	0.0767	0.1
222884_at	ZNF346	zinc finger protein 346	23567	0.622908	1.61	52.48	84.25	0.0019973	0.0837	0.1
218294_s_at	NUP50	nucleoporin 50kDa	10762	0.622813	1.61	120.34	193.22	0.0092319	0.186	0.1
212949_at	NCAPH	non-SMC condensin I complex, subunit H	23397	0.622762	1.61	114.8	184.34	0.0015313	0.0738	0.1
227592_at	ALDH16A1	aldehyde dehydrogenase 16 family, member A1	126133	0.6226	1.61	73.28	117.7	0.0006227	0.0447	0.1
204872_at	TLE4	transducin-like enhancer of split 4 (E(sp1) homolog, Drosophila)	7091	0.622572	1.61	486.64	781.66	0.0024061	0.0936	0.1
206451_at	TBCCD1	TBCC domain containing 1	55171	0.62254	1.61	35.74	57.41	0.0011712	0.0635	0.1
229129_at	NA	NA	NA	0.622526	1.61	71.41	114.71	0.001703	0.0781	0.1
1553947_at	EXOSC6	exosome component 6	118460	0.621987	1.61	46.45	74.68	0.0143819	0.235	0.1
226990_at	CAPRIN1	cell cycle associated protein 1	4076	0.621893	1.61	47.04	75.64	0.0024932	0.0955	0.1
226448_at	FAM89A	family with sequence similarity 89, member A	375061	0.621225	1.61	549.84	885.09	0.0001953	0.0249	0.1
223005_s_at	C9orf5	chromosome 9 open reading frame 5	23731	0.621133	1.61	85.53	137.7	0.0432274	0.397	0.2
209920_at	BMPR2	bone morphogenetic protein receptor, type II (serine/threonine kinase)	659	0.620455	1.61	16.38	26.4	0.0223224	0.293	0.2
229022_at	ZFX	zinc finger protein, X-linked	7543	0.620392	1.61	57.56	92.78	0.0043806	0.127	0.1
222740_at	ATAD2	ATPase family, AAA domain containing 2	29028	0.620289	1.61	227.28	366.41	0.0095366	0.19	0.2
1558215_s_at	UBTF	upstream binding transcription factor, RNA polymerase I	7343	0.620284	1.61	43.73	70.5	0.0017445	0.0788	0.1
224200_s_at	RAD18	RAD18 homolog (S. cerevisiae)	56852	0.619795	1.61	20.54	33.14	0.0426937	0.395	0.3
212077_at	CALD1	caldesmon 1	800	0.619703	1.61	321.26	518.41	0.0086222	0.181	0.2
228033_at	E2F7	E2F transcription factor 7	144455	0.619523	1.61	72.67	117.3	0.0006527	0.0458	0.1
208814_at	HSPA4	heat shock 70kDa protein 4	3308	0.619106	1.62	172.91	279.29	0.0447288	0.402	0.2
206919_at	ELK4	ELK4, ETS-domain protein (SRF accessory protein 1)	2005	0.618775	1.62	10.81	17.47	0.0008475	0.0531	0.1
215942_s_at	GTSE1	G-2 and S-phase expressed 1	51512	0.618745	1.62	52.55	84.93	0.0003776	0.0341	0.1
225171_at	ARHGAP18	Rho GTPase activating protein 18	93663	0.618639	1.62	373.72	604.1	0.0028139	0.1	0.1
227921_at	NA	NA	NA	0.618281	1.62	59.93	96.93	0.0007095	0.0485	0.1
220865_s_at	PDSS1	prenyl (decaprenyl) diphosphate synthase, subunit 1	23590	0.618202	1.62	85.25	137.9	0.000558	0.0427	0.1
216026_s_at	POLE	polymerase (DNA directed), epsilon	5426	0.618011	1.62	72.4	117.15	0.0018367	0.0806	0.1
216952_s_at	LMNB2	lamin B2	84823	0.617795	1.62	106.65	172.63	0.0029412	0.103	0.1
210311_at	FGF5	fibroblast growth factor 5	2250	0.61755	1.62	191.7	310.42	0.0039739	0.12	0.1
227598_at	C7orf29	chromosome 7 open reading frame 29	113763	0.617386	1.62	29.9	48.43	0.0098761	0.193	0.1
227945_at	TBC1D1	TBC1 (tre-2/USP6, BUB2, cdc16) domain family, member 1	23216	0.617125	1.62	78.85	127.77	0.0005784	0.0434	0.1
219673_at	MCM9	minichromosome maintenance complex component 9	254394	0.617038	1.62	23.83	38.62	0.0081324	0.176	0.1
230883_at	NXPH2	neurexophilin 2	11249	0.616842	1.62	23.44	38	0.0001404	0.0226	0.1
200956_s_at	SSRP1	structure specific recognition protein 1	6749	0.616613	1.62	164.87	267.38	0.0003021	0.0308	0.1
214954_at	SUSD5	sushi domain containing 5	26032	0.616553	1.62	103.92	168.55	0.0314687	0.346	0.2
202468_s_at	CTNNAL1	catenin (cadherin-associated protein), alpha-like 1	8727	0.616452	1.62	741.98	1203.63	0.0001684	0.0243	0.1
200988_s_at	PSME3	proteasome (prosome, macropain) activator subunit 3 (PA28 gamma; Ki)	10197	0.616408	1.62	53.27	86.42	0.0013339	0.0683	0.1
224468_s_at	C19orf48	chromosome 19 open reading frame 48	84798	0.616272	1.62	289.05	469.03	0.0078903	0.173	0.1
239574_at	NA	NA	NA	0.616216	1.62	26.22	42.55	0.0103115	0.198	0.2
210973_s_at	FGFR1	fibroblast growth factor receptor 1	2260	0.616075	1.62	34.34	55.74	0.0040023	0.121	0.1
204492_at	ARHGAP11A	Rho GTPase activating protein 11A	9824	0.6157	1.62	10.51	17.07	0.008477	0.18	0.2
209811_at	CASP2	caspase 2, apoptosis-related cysteine peptidase	835	0.615385	1.63	20.08	32.63	0.0262381	0.317	0.2
230300_at	PSMA5	proteasome (prosome, macropain) subunit, alpha type, 5	5686	0.615165	1.63	30.1	48.93	0.0011461	0.063	0.1
235729_at	ZNF514	zinc finger protein 514	84874	0.615109	1.63	25.73	41.83	0.0392832	0.381	0.3
2028_s_at	E2F1	E2F transcription factor 1	1869	0.61505	1.63	75.03	121.99	0.0001096	0.0199	0.1
209680_s_at	KIFC1	kinesin family member C1	3833	0.614943	1.63	132.68	215.76	0.0001028	0.0192	0.1
218009_s_at	PRC1	protein regulator of cytokinesis 1	9055	0.614124	1.63	529.43	862.09	0.0005322	0.0416	0.1
208892_s_at	DUSP6	dual specificity phosphatase 6	1848	0.613999	1.63	90	146.58	0.0014005	0.0706	0.1
221752_at	SSH1	slingshot homolog 1 (Drosophila)	54434	0.613899	1.63	159.89	260.45	0.0012227	0.065	0.1
233955_x_at	CXXC5	CXXC finger protein 5	51523	0.613832	1.63	28.58	46.56	0.0031679	0.108	0.1
235088_at	C4orf46	chromosome 4 open reading frame 46	201725	0.613591	1.63	18.42	30.02	0.0070337	0.163	0.1
204658_at	TRA2A	transformer 2 alpha homolog (Drosophila)	29896	0.613582	1.63	183.05	298.33	0.0024628	0.0948	0.1
215716_s_at	ATP2B1	ATPase, Ca++ transporting, plasma membrane 1	490	0.613442	1.63	45.18	73.65	0.0187588	0.269	0.2
238532_at	DPF3	D4, zinc and double PHD fingers, family 3	8110	0.613178	1.63	25.87	42.19	0.03123	0.345	0.3
226781_at	C7orf55	chromosome 7 open reading frame 55	154791	0.612705	1.63	80.92	132.07	0.0036134	0.116	0.1
1564053_a_at	YTHDF3	YTH domain family, member 3	253943	0.612406	1.63	15.5	25.31	0.0050071	0.136	0.1
215955_x_at	ARHGAP26	Rho GTPase activating protein 26	23092	0.612338	1.63	18.86	30.8	0.0293795	0.334	0.2
226473_at	CBX2	chromobox homolog 2	84733	0.612098	1.63	57.88	94.56	0.0002032	0.0254	0.1
226580_at	BRMS1L	breast cancer metastasis-suppressor 1-like	84312	0.612072	1.63	94.1	153.74	0.0010029	0.0588	0.1
230061_at	TM4SF18	transmembrane 4 L six family member 18	116441	0.612021	1.63	479.28	783.11	0.0009314	0.0563	0.1
212281_s_at	TMEM97	transmembrane protein 97	27346	0.611615	1.64	797.76	1304.35	0.0004809	0.0395	0.1
208691_at	TFRC	transferrin receptor (p90, CD71)	7037	0.611494	1.64	1686.11	2757.36	0.0004864	0.0396	0.1
226032_at	CASP2	caspase 2, apoptosis-related cysteine peptidase	835	0.611392	1.64	207.06	338.67	0.0004096	0.0358	0.1
231112_at	SNRPE	small nuclear ribonucleoprotein polypeptide E	6635	0.611324	1.64	15.98	26.14	0.0019954	0.0837	0.1
203348_s_at	ETV5	ets variant 5	2119	0.610843	1.64	20.28	33.2	0.0165594	0.252	0.2
1554600_s_at	LMNA	lamin A/C	4000	0.610198	1.64	363.66	595.97	0.0145511	0.236	0.1
223694_at	TRIM7	tripartite motif containing 7	81786	0.609855	1.64	184.53	302.58	0.0001142	0.0204	0.1
202037_s_at	SFRP1	secreted frizzled-related protein 1	6422	0.609794	1.64	790.94	1297.06	0.0002737	0.0292	0.1
202695_s_at	STK17A	serine/threonine kinase 17a	9263	0.609667	1.64	144.29	236.67	0.0013655	0.0693	0.1
215499_at	MAP2K3	mitogen-activated protein kinase kinase 3	5606	0.609604	1.64	135.46	222.21	0.0013956	0.0704	0.1
232184_at	ALS2	amyotrophic lateral sclerosis 2 (juvenile)	57679	0.609446	1.64	28.26	46.37	0.0076462	0.17	0.1
209286_at	CDC42EP3	CDC42 effector protein (Rho GTPase binding) 3	10602	0.609377	1.64	456.21	748.65	0.0044556	0.128	0.1
216602_s_at	FARSA	phenylalanyl-tRNA synthetase, alpha subunit	2193	0.608908	1.64	71.09	116.75	0.0162075	0.249	0.1
213648_at	EXOSC7	exosome component 7	23016	0.608898	1.64	30.11	49.45	0.0107044	0.202	0.1
206809_s_at	NA	NA	NA	0.608895	1.64	181.95	298.82	0.0001793	0.0246	0.1
228468_at	MASTL	microtubule associated serine/threonine kinase-like	84930	0.608683	1.64	144.83	237.94	0.0103647	0.199	0.2
213330_s_at	STIP1	stress-induced-phosphoprotein 1	10963	0.608575	1.64	335.55	551.37	0.0131707	0.225	0.1
217150_s_at	NF2	neurofibromin 2 (merlin)	4771	0.608325	1.64	72.78	119.64	0.0001182	0.0207	0.1
236646_at	C12orf59	chromosome 12 open reading frame 59	120939	0.608265	1.64	17.81	29.28	0.003079	0.106	0.1
222030_at	SIVA1	SIVA1, apoptosis-inducing factor	10572	0.608128	1.64	20.5	33.71	0.0026205	0.0976	0.1
242705_x_at	LOC100289219	similar to hCG1981348	100289219	0.608111	1.64	52.03	85.56	0.0022381	0.0888	0.1
231067_s_at	AKAP12	A kinase (PRKA) anchor protein 12	9590	0.608105	1.64	23.26	38.25	0.020471	0.282	0.2
200749_at	RAN	RAN, member RAS oncogene family	5901	0.607879	1.65	445.49	732.86	0.0012958	0.0672	0.1
236692_at	NA	NA	NA	0.607083	1.65	10.8	17.79	0.0006834	0.0472	0.1
204826_at	CCNF	cyclin F	899	0.606985	1.65	84.99	140.02	0.0002376	0.0279	0.1
203968_s_at	CDC6	cell division cycle 6 homolog (S. cerevisiae)	990	0.606916	1.65	76.52	126.08	0.0005242	0.0414	0.1
229713_at	PIP4K2A	phosphatidylinositol-5-phosphate 4-kinase, type II, alpha	5305	0.606574	1.65	17.9	29.51	0.0436605	0.399	0.3
220092_s_at	ANTXR1	anthrax toxin receptor 1	84168	0.606375	1.65	42.61	70.27	0.0051445	0.138	0.1
211977_at	GPR107	G protein-coupled receptor 107	57720	0.60616	1.65	42.71	70.46	0.0433714	0.398	0.2
233142_at	NA	NA	NA	0.606056	1.65	38.63	63.74	0.0133029	0.227	0.1
200913_at	PPM1G	protein phosphatase, Mg2+/Mn2+ dependent, 1G	5496	0.605913	1.65	198.8	328.1	0.0050035	0.136	0.1
235202_x_at	IKBIP	IKBKB interacting protein	121457	0.60589	1.65	13.99	23.09	0.030216	0.339	0.3
242560_at	FANCD2	Fanconi anemia, complementation group D2	2177	0.605833	1.65	123.39	203.67	0.0006182	0.0447	0.1
231810_at	BRI3BP	BRI3 binding protein	140707	0.605825	1.65	187.63	309.71	9.86e-05	0.019	0.1
229255_x_at	NA	NA	NA	0.605499	1.65	46.03	76.02	0.0040122	0.121	0.1
219384_s_at	ADAT1	adenosine deaminase, tRNA-specific 1	23536	0.605311	1.65	72.94	120.5	0.0117879	0.213	0.2
204128_s_at	RFC3	replication factor C (activator 1) 3, 38kDa	5983	0.605101	1.65	39.38	65.08	0.0308629	0.343	0.2
235117_at	CHAC2	ChaC, cation transport regulator homolog 2 (E. coli)	494143	0.604885	1.65	63.15	104.4	0.0018668	0.0811	0.1
201697_s_at	DNMT1	DNA (cytosine-5-)-methyltransferase 1	1786	0.604857	1.65	322.57	533.3	0.0001324	0.0221	0.1
227255_at	PDIK1L	PDLIM1 interacting kinase 1 like	149420	0.604789	1.65	26.52	43.85	0.0103512	0.199	0.1
227458_at	CD274	CD274 molecule	29126	0.604709	1.65	19.52	32.28	0.0202453	0.28	0.2
214744_s_at	RPL23	ribosomal protein L23	9349	0.604446	1.65	56.83	94.02	0.0001823	0.0246	0.1
226574_at	PSPC1	paraspeckle component 1	55269	0.604113	1.66	200.07	331.18	0.0035672	0.115	0.1
202369_s_at	TRAM2	translocation associated membrane protein 2	9697	0.603992	1.66	580.43	960.99	0.0003479	0.0326	0.1
212141_at	MCM4	minichromosome maintenance complex component 4	4173	0.603868	1.66	63.08	104.46	0.0049683	0.136	0.1
201742_x_at	SRSF1	serine/arginine-rich splicing factor 1	6426	0.603519	1.66	159.51	264.3	0.0026217	0.0976	0.1
219990_at	E2F8	E2F transcription factor 8	79733	0.603419	1.66	46.59	77.21	0.003715	0.117	0.1
219037_at	RRP15	ribosomal RNA processing 15 homolog (S. cerevisiae)	51018	0.603337	1.66	166.72	276.33	0.0062167	0.153	0.1
211300_s_at	TP53	tumor protein p53	7157	0.602839	1.66	19.11	31.7	0.0002468	0.0283	0.1
1558330_x_at	TONSL	tonsoku-like, DNA repair protein	4796	0.6028	1.66	25.83	42.85	0.0097716	0.192	0.1
229333_at	NA	NA	NA	0.602516	1.66	71.85	119.25	0.0006679	0.0463	0.1
243010_at	MSI2	musashi homolog 2 (Drosophila)	124540	0.602481	1.66	39.83	66.11	0.0017127	0.0783	0.1
1555981_at	C17orf65	chromosome 17 open reading frame 65	339201	0.602218	1.66	17.38	28.86	0.0001119	0.0202	0.1
218381_s_at	U2AF2	U2 small nuclear RNA auxiliary factor 2	11338	0.602024	1.66	187.94	312.18	0.0003143	0.0315	0.1
222946_s_at	C1orf135	chromosome 1 open reading frame 135	79000	0.601823	1.66	21.13	35.11	0.0004227	0.0364	0.1
213523_at	CCNE1	cyclin E1	898	0.601592	1.66	86.16	143.22	0.0003902	0.0347	0.1
223295_s_at	LUC7L	LUC7-like (S. cerevisiae)	55692	0.601464	1.66	74.78	124.33	0.0218318	0.291	0.2
201082_s_at	DCTN1	dynactin 1	1639	0.601362	1.66	52.09	86.62	0.0011451	0.063	0.1
225521_at	ANAPC7	anaphase promoting complex subunit 7	51434	0.600552	1.66	21.77	36.25	0.0009081	0.0554	0.1
228399_at	OSR1	odd-skipped related 1 (Drosophila)	130497	0.600386	1.67	31.07	51.75	0.0010873	0.061	0.1
215728_s_at	ACOT7	acyl-CoA thioesterase 7	11332	0.6	1.67	51.12	85.2	0.0043271	0.126	0.1
217856_at	RBM8A	RNA binding motif protein 8A	9939	0.599912	1.67	27.14	45.24	0.0008298	0.0526	0.1
232667_at	NA	NA	NA	0.599446	1.67	62.81	104.78	0.0009474	0.0569	0.1
211767_at	GINS4	GINS complex subunit 4 (Sld5 homolog)	84296	0.59882	1.67	18.27	30.51	0.0105702	0.201	0.2
225166_at	ARHGAP18	Rho GTPase activating protein 18	93663	0.59871	1.67	27.84	46.5	0.003413	0.113	0.1
226336_at	PPIA	peptidylprolyl isomerase A (cyclophilin A)	5478	0.598553	1.67	556.02	928.94	0.0001884	0.0247	0.1
209101_at	CTGF	connective tissue growth factor	1490	0.598519	1.67	699.92	1169.42	0.0005015	0.0403	0.1
216804_s_at	PDLIM5	PDZ and LIM domain 5	10611	0.598389	1.67	44.58	74.5	0.0059471	0.15	0.1
238472_at	FBXO9	F-box protein 9	26268	0.59833	1.67	37.97	63.46	0.0055167	0.144	0.1
1559072_a_at	ELFN2	extracellular leucine-rich repeat and fibronectin type III domain containing 2	114794	0.598287	1.67	71.95	120.26	0.0022001	0.0881	0.1
219560_at	C22orf29	chromosome 22 open reading frame 29	79680	0.598238	1.67	25.12	41.99	0.0022265	0.0887	0.1
201774_s_at	NCAPD2	non-SMC condensin I complex, subunit D2	9918	0.597879	1.67	71.59	119.74	0.0026409	0.0976	0.1
201585_s_at	SFPQ	splicing factor proline/glutamine-rich	6421	0.597755	1.67	169.35	283.31	4.46e-05	0.0135	0.1
230399_at	NA	NA	NA	0.597523	1.67	15.44	25.84	0.0119819	0.214	0.1
209025_s_at	SYNCRIP	synaptotagmin binding, cytoplasmic RNA interacting protein	10492	0.597287	1.67	553.56	926.79	0.0040406	0.121	0.1
226478_at	TM7SF3	transmembrane 7 superfamily member 3	51768	0.59689	1.68	53.35	89.38	0.0079423	0.174	0.1
225716_at	NA	NA	NA	0.596679	1.68	236.07	395.64	0.0004966	0.04	0.1
211405_x_at	IFNA17	interferon, alpha 17	3451	0.5965	1.68	11.59	19.43	0.0028983	0.102	0.1
1569030_s_at	NUB1	negative regulator of ubiquitin-like proteins 1	51667	0.596438	1.68	130.62	219	0.0099083	0.194	0.2
200072_s_at	HNRNPM	heterogeneous nuclear ribonucleoprotein M	4670	0.59621	1.68	545.86	915.55	0.000361	0.0333	0.1
1558152_at	LOC100131262	hypothetical LOC100131262	100131262	0.595745	1.68	15.4	25.85	0.0025392	0.0961	0.1
201755_at	MCM5	minichromosome maintenance complex component 5	4174	0.595743	1.68	59.33	99.59	0.0097145	0.192	0.1
208940_at	SEPHS1	selenophosphate synthetase 1	22929	0.595606	1.68	174.84	293.55	0.0005994	0.044	0.1
1552287_s_at	AFG3L1P	AFG3 ATPase family gene 3-like 1 (S. cerevisiae), pseudogene	172	0.595487	1.68	35.36	59.38	0.0072712	0.166	0.1
208353_x_at	ANK1	ankyrin 1, erythrocytic	286	0.59548	1.68	54.54	91.59	0.0008752	0.0539	0.1
211966_at	COL4A2	collagen, type IV, alpha 2	1284	0.595355	1.68	88.44	148.55	0.00045	0.0378	0.1
213248_at	LOC730101	hypothetical LOC730101	730101	0.594974	1.68	38.12	64.07	0.0021962	0.088	0.1
1553394_a_at	TFAP2B	transcription factor AP-2 beta (activating enhancer binding protein 2 beta)	7021	0.594784	1.68	11.86	19.94	0.0047393	0.132	0.1
230442_at	MTHFSD	methenyltetrahydrofolate synthetase domain containing	64779	0.594231	1.68	15.45	26	0.0445143	0.402	0.1
214794_at	PA2G4	proliferation-associated 2G4, 38kDa	5036	0.59408	1.68	276.39	465.24	0.0029271	0.103	0.1
227748_at	NA	NA	NA	0.59399	1.68	32.42	54.58	0.0138775	0.231	0.1
1555797_a_at	ARPC5	actin related protein 2/3 complex, subunit 5, 16kDa	10092	0.593957	1.68	128.96	217.12	0.0069931	0.163	0.2
209803_s_at	PHLDA2	pleckstrin homology-like domain, family A, member 2	7262	0.593891	1.68	381.86	642.98	0.0002943	0.0303	0.1
203359_s_at	MYCBP	c-myc binding protein	26292	0.59379	1.68	87.59	147.51	0.00749	0.169	0.1
1053_at	RFC2	replication factor C (activator 1) 2, 40kDa	5982	0.593652	1.68	147.38	248.26	0.0002069	0.0257	0.1
226780_s_at	C7orf55	chromosome 7 open reading frame 55	154791	0.593397	1.69	92.38	155.68	0.0004396	0.0371	0.1
227406_at	LOC100129387	hypothetical LOC100129387	100129387	0.59309	1.69	17.68	29.81	0.0018094	0.0801	0.1
202193_at	LIMK2	LIM domain kinase 2	3985	0.592755	1.69	14.89	25.12	0.0130677	0.224	0.2
214451_at	TFAP2B	transcription factor AP-2 beta (activating enhancer binding protein 2 beta)	7021	0.592499	1.69	23.54	39.73	0.0005054	0.0404	0.1
222130_s_at	FTSJ2	FtsJ homolog 2 (E. coli)	29960	0.591913	1.69	77.44	130.83	0.0010667	0.0604	0.1
225128_at	KDELC2	KDEL (Lys-Asp-Glu-Leu) containing 2	143888	0.5919	1.69	153.61	259.52	0.0003382	0.0326	0.1
204720_s_at	DNAJC6	DnaJ (Hsp40) homolog, subfamily C, member 6	9829	0.591568	1.69	592.68	1001.88	0.0003953	0.035	0.1
229288_at	EPHA7	EPH receptor A7	2045	0.591434	1.69	64.49	109.04	0.0008643	0.0534	0.1
201537_s_at	DUSP3	dual specificity phosphatase 3	1845	0.590698	1.69	91.57	155.02	7.94e-05	0.0168	0.1
203202_at	KRR1	KRR1, small subunit (SSU) processome component, homolog (yeast)	11103	0.590506	1.69	83.22	140.93	0.0231482	0.299	0.2
235286_at	NA	NA	NA	0.590492	1.69	127.31	215.6	0.0050042	0.136	0.1
227996_at	FARP1	FERM, RhoGEF (ARHGEF) and pleckstrin domain protein 1 (chondrocyte-derived)	10160	0.58956	1.7	21.46	36.4	0.0009611	0.0573	0.1
201387_s_at	UCHL1	ubiquitin carboxyl-terminal esterase L1 (ubiquitin thiolesterase)	7345	0.589376	1.7	15.2	25.79	0.0398352	0.384	0.2
205287_s_at	TFAP2C	transcription factor AP-2 gamma (activating enhancer binding protein 2 gamma)	7022	0.588835	1.7	13.29	22.57	0.0008553	0.0533	0.1
209849_s_at	RAD51C	RAD51 homolog C (S. cerevisiae)	5889	0.588671	1.7	141.34	240.1	0.0004157	0.0361	0.1
209953_s_at	CDC37	cell division cycle 37 homolog (S. cerevisiae)	11140	0.588624	1.7	99.66	169.31	0.0286009	0.33	0.2
208955_at	DUT	deoxyuridine triphosphatase	1854	0.588614	1.7	46.63	79.22	0.0162981	0.25	0.2
209164_s_at	CYB561	cytochrome b-561	1534	0.587719	1.7	91.79	156.18	0.0009173	0.0559	0.1
201586_s_at	SFPQ	splicing factor proline/glutamine-rich	6421	0.587493	1.7	507.77	864.3	0.0005991	0.044	0.1
237311_at	NA	NA	NA	0.586912	1.7	11.48	19.56	0.0006233	0.0447	0.1
227318_at	LOC100131199	transmembrane protein 178-like	100131199	0.586733	1.7	234.03	398.87	0.0058831	0.149	0.1
223651_x_at	CDC23	cell division cycle 23 homolog (S. cerevisiae)	8697	0.586667	1.7	36.52	62.25	0.0025664	0.0965	0.1
214717_at	PKI55	DKFZp434H1419	150967	0.586357	1.71	22.95	39.14	0.0003522	0.0328	0.1
224315_at	DDX20	DEAD (Asp-Glu-Ala-Asp) box polypeptide 20	11218	0.585975	1.71	15.71	26.81	0.0032618	0.11	0.1
228379_at	NUTF2	nuclear transport factor 2	10204	0.585881	1.71	155.61	265.6	0.0005014	0.0403	0.1
222118_at	CENPN	centromere protein N	55839	0.585831	1.71	35.97	61.4	0.0037289	0.117	0.1
209608_s_at	ACAT2	acetyl-CoA acetyltransferase 2	39	0.585753	1.71	176.54	301.39	0.0001269	0.0215	0.1
213454_at	NA	NA	NA	0.585696	1.71	97.29	166.11	0.0013161	0.0678	0.1
231513_at	KCNJ2	potassium inwardly-rectifying channel, subfamily J, member 2	3759	0.585565	1.71	35.21	60.13	0.0144022	0.235	0.2
231855_at	KIAA1524	KIAA1524	57650	0.585551	1.71	23.1	39.45	0.0060256	0.151	0.1
202903_at	LSM5	LSM5 homolog, U6 small nuclear RNA associated (S. cerevisiae)	23658	0.585386	1.71	42.3	72.26	0.0008345	0.0528	0.1
228449_at	NA	NA	NA	0.585061	1.71	19.19	32.8	0.0013249	0.068	0.1
225241_at	CCDC80	coiled-coil domain containing 80	151887	0.583753	1.71	25.51	43.7	0.0456241	0.405	0.2
219461_at	PAK6	p21 protein (Cdc42/Rac)-activated kinase 6	56924	0.583673	1.71	12.87	22.05	0.0017245	0.0785	0.1
1554415_at	TAF5L	TAF5-like RNA polymerase II, p300/CBP-associated factor (PCAF)-associated factor, 65kDa	27097	0.583609	1.71	49.35	84.56	0.0086223	0.181	0.2
219495_s_at	ZNF180	zinc finger protein 180	7733	0.583483	1.71	45.57	78.1	0.0008158	0.0523	0.1
226378_s_at	C19orf25	chromosome 19 open reading frame 25	148223	0.583478	1.71	60.6	103.86	0.0053084	0.141	0.1
212020_s_at	MKI67	antigen identified by monoclonal antibody Ki-67	4288	0.58261	1.72	111.36	191.14	0.0040111	0.121	0.1
AFFX-HSAC07/X00351_5_at	ACTB	actin, beta	60	0.582511	1.72	2178.13	3739.21	0.0069597	0.162	0.1
224469_s_at	INF2	inverted formin, FH2 and WH2 domain containing	64423	0.582393	1.72	44.92	77.13	0.0026152	0.0976	0.1
206061_s_at	DICER1	dicer 1, ribonuclease type III	23405	0.581978	1.72	17.18	29.52	0.0454211	0.405	0.3
222395_s_at	UBE2Z	ubiquitin-conjugating enzyme E2Z	65264	0.581535	1.72	211.76	364.14	0.0011619	0.0633	0.1
217857_s_at	RBM8A	RNA binding motif protein 8A	9939	0.581371	1.72	39.51	67.96	0.0027865	0.0998	0.1
225426_at	PPP6C	protein phosphatase 6, catalytic subunit	5537	0.581299	1.72	74.04	127.37	0.0230661	0.298	0.2
228654_at	SPIN4	spindlin family, member 4	139886	0.581144	1.72	233.55	401.88	0.001469	0.0728	0.1
209832_s_at	CDT1	chromatin licensing and DNA replication factor 1	81620	0.58047	1.72	64.02	110.29	0.0023466	0.0917	0.1
243931_at	NA	NA	NA	0.580287	1.72	23.02	39.67	0.0055512	0.144	0.1
206777_s_at	NA	NA	NA	0.579724	1.72	29.85	51.49	0.0042098	0.124	0.1
225348_at	NA	NA	NA	0.579239	1.73	35.49	61.27	0.0020105	0.0838	0.1
221676_s_at	CORO1C	coronin, actin binding protein, 1C	23603	0.579041	1.73	805.44	1390.99	0.0006602	0.046	0.1
37577_at	ARHGAP19	Rho GTPase activating protein 19	84986	0.57866	1.73	11.66	20.15	0.0050046	0.136	0.1
207871_s_at	ST7	suppression of tumorigenicity 7	7982	0.578333	1.73	24.29	42	0.025576	0.313	0.1
205339_at	STIL	SCL/TAL1 interrupting locus	6491	0.578258	1.73	102.45	177.17	0.0033206	0.111	0.1
223128_at	FOXRED1	FAD-dependent oxidoreductase domain containing 1	55572	0.578194	1.73	99.75	172.52	7.58e-05	0.0164	0.1
232949_at	NA	NA	NA	0.578012	1.73	15.93	27.56	0.009619	0.191	0.1
224495_at	TMEM107	transmembrane protein 107	84314	0.577801	1.73	27.59	47.75	0.0020834	0.0855	0.1
227212_s_at	PHF19	PHD finger protein 19	26147	0.577573	1.73	287.1	497.08	0.0025485	0.0964	0.1
222810_s_at	RASAL2	RAS protein activator like 2	9462	0.577426	1.73	186.78	323.47	0.0054552	0.143	0.1
231926_at	EPS15L1	epidermal growth factor receptor pathway substrate 15-like 1	58513	0.576769	1.73	12.96	22.47	0.0006191	0.0447	0.1
215767_at	ZNF804A	zinc finger protein 804A	91752	0.576539	1.73	30.62	53.11	0.0004116	0.0359	0.1
208762_at	SUMO1	SMT3 suppressor of mif two 3 homolog 1 (S. cerevisiae)	7341	0.576373	1.73	68.94	119.61	0.0075299	0.169	0.1
213007_at	FANCI	Fanconi anemia, complementation group I	55215	0.576263	1.74	213.54	370.56	0.0006556	0.0458	0.1
211136_s_at	CLPTM1	cleft lip and palate associated transmembrane protein 1	1209	0.575798	1.74	117.29	203.7	0.0439065	0.4	0.2
235874_at	PRSS35	protease, serine, 35	167681	0.575597	1.74	10.85	18.85	0.0194769	0.274	0.2
239942_at	NA	NA	NA	0.574901	1.74	8.75	15.22	0.003186	0.108	0.1
1554155_at	MCPH1	microcephalin 1	79648	0.573756	1.74	12.68	22.1	0.0280676	0.327	0.2
1555310_a_at	PAK6	p21 protein (Cdc42/Rac)-activated kinase 6	56924	0.573497	1.74	23.37	40.75	0.0054098	0.142	0.1
225358_at	DNAJC19	DnaJ (Hsp40) homolog, subfamily C, member 19	131118	0.57343	1.74	45.84	79.94	0.0473461	0.413	0.1
230660_at	SERTAD4	SERTA domain containing 4	56256	0.573227	1.74	17.3	30.18	0.0025659	0.0965	0.1
235309_at	RPS15A	ribosomal protein S15a	6210	0.571912	1.75	234.77	410.5	0.0001472	0.0229	0.1
227680_at	ZNF326	zinc finger protein 326	284695	0.571818	1.75	121.78	212.97	0.0015019	0.0734	0.1
214752_x_at	FLNA	filamin A, alpha	2316	0.571783	1.75	719.56	1258.45	0.0007177	0.0489	0.1
235463_s_at	LASS6	LAG1 homolog, ceramide synthase 6	253782	0.571063	1.75	20.09	35.18	0.0034996	0.114	0.1
1552610_a_at	JAK1	Janus kinase 1	3716	0.571045	1.75	34	59.54	0.0383935	0.377	0.2
230630_at	AK4	adenylate kinase 4	205	0.569578	1.76	109.49	192.23	0.0293142	0.334	0.2
230634_x_at	NA	NA	NA	0.569169	1.76	22.67	39.83	0.0020673	0.0854	0.1
202226_s_at	CRK	v-crk sarcoma virus CT10 oncogene homolog (avian)	1398	0.568752	1.76	89.84	157.96	0.0006097	0.0446	0.1
208178_x_at	TRIO	triple functional domain (PTPRF interacting)	7204	0.568749	1.76	24.86	43.71	0.0001955	0.0249	0.1
223299_at	SEC11C	SEC11 homolog C (S. cerevisiae)	90701	0.568636	1.76	95.98	168.79	0.0009601	0.0573	0.1
203046_s_at	TIMELESS	timeless homolog (Drosophila)	8914	0.567937	1.76	85.98	151.39	0.0007099	0.0485	0.1
228729_at	CCNB1	cyclin B1	891	0.567825	1.76	364.85	642.54	0.0012505	0.0659	0.1
228281_at	C11orf82	chromosome 11 open reading frame 82	220042	0.567309	1.76	63.34	111.65	0.0012657	0.0663	0.1
227211_at	PHF19	PHD finger protein 19	26147	0.566768	1.76	153.05	270.04	0.0008148	0.0523	0.1
205024_s_at	RAD51	RAD51 homolog (RecA homolog, E. coli) (S. cerevisiae)	5888	0.566375	1.77	84.86	149.83	0.0028296	0.101	0.1
212514_x_at	DDX3X	DEAD (Asp-Glu-Ala-Asp) box polypeptide 3, X-linked	1654	0.566112	1.77	41.53	73.36	0.0235378	0.301	0.2
223062_s_at	PSAT1	phosphoserine aminotransferase 1	29968	0.565878	1.77	400.54	707.82	0.0002928	0.0303	0.1
218894_s_at	MAGOHB	mago-nashi homolog B (Drosophila)	55110	0.56502	1.77	64.61	114.35	0.0083558	0.178	0.1
205169_at	RBBP5	retinoblastoma binding protein 5	5929	0.564865	1.77	29.26	51.8	0.0258626	0.315	0.2
1567080_s_at	CLN6	ceroid-lipofuscinosis, neuronal 6, late infantile, variant	54982	0.564738	1.77	43.05	76.23	0.0001609	0.0237	0.1
228693_at	CCDC50	coiled-coil domain containing 50	152137	0.564136	1.77	34.92	61.9	0.0074756	0.169	0.2
1566509_s_at	FBXO9	F-box protein 9	26268	0.564058	1.77	138.95	246.34	0.012483	0.218	0.2
201710_at	MYBL2	v-myb myeloblastosis viral oncogene homolog (avian)-like 2	4605	0.563956	1.77	114.28	202.64	0.0001837	0.0246	0.1
211952_at	IPO5	importin 5	3843	0.56199	1.78	20.67	36.78	0.0036343	0.116	0.1
204026_s_at	ZWINT	ZW10 interactor	11130	0.561305	1.78	740.9	1319.96	9.58e-05	0.0187	0.1
226118_at	CENPO	centromere protein O	79172	0.561234	1.78	48.21	85.9	0.0018261	0.0805	0.1
206593_s_at	MED22	mediator complex subunit 22	6837	0.560414	1.78	36.78	65.63	0.0001861	0.0246	0.1
202578_s_at	DDX19A	DEAD (Asp-Glu-Ala-As) box polypeptide 19A	55308	0.560279	1.78	64.97	115.96	0.0003381	0.0326	0.1
203410_at	AP3M2	adaptor-related protein complex 3, mu 2 subunit	10947	0.55997	1.79	52.99	94.63	0.0206786	0.283	0.2
1569241_a_at	ZNF93	zinc finger protein 93	81931	0.559556	1.79	14.61	26.11	0.0061995	0.153	0.1
201504_s_at	TSN	translin	7247	0.559384	1.79	45.78	81.84	0.0196738	0.276	0.1
235029_at	GINS4	GINS complex subunit 4 (Sld5 homolog)	84296	0.558863	1.79	16.71	29.9	0.0067594	0.16	0.1
204126_s_at	CDC45	cell division cycle 45 homolog (S. cerevisiae)	8318	0.558862	1.79	47.52	85.03	0.0001023	0.0192	0.1
209055_s_at	CDC5L	CDC5 cell division cycle 5-like (S. pombe)	988	0.558422	1.79	29.87	53.49	0.0018662	0.0811	0.1
219556_at	C16orf59	chromosome 16 open reading frame 59	80178	0.558379	1.79	39.12	70.06	0.0018138	0.0802	0.1
211177_s_at	TXNRD2	thioredoxin reductase 2	10587	0.558173	1.79	65.63	117.58	0.0001596	0.0237	0.1
45633_at	GINS3	GINS complex subunit 3 (Psf3 homolog)	64785	0.557877	1.79	22.7	40.69	0.0001481	0.0229	0.1
228868_x_at	CDT1	chromatin licensing and DNA replication factor 1	81620	0.55766	1.79	186.08	333.68	0.0003865	0.0345	0.1
212398_at	RDX	radixin	5962	0.557558	1.79	19.18	34.4	0.0190536	0.271	0.1
227061_at	NA	NA	NA	0.556235	1.8	16.37	29.43	0.0001176	0.0207	0.1
200618_at	LASP1	LIM and SH3 protein 1	3927	0.556231	1.8	2088.77	3755.22	3.52e-05	0.0119	0.1
206290_s_at	RGS7	regulator of G-protein signaling 7	6000	0.556231	1.8	246.21	442.64	0.0019518	0.0831	0.1
212448_at	NEDD4L	neural precursor cell expressed, developmentally down-regulated 4-like	23327	0.555512	1.8	98.52	177.35	0.0229363	0.297	0.2
213746_s_at	FLNA	filamin A, alpha	2316	0.555497	1.8	481.81	867.35	0.0009489	0.0569	0.1
212021_s_at	MKI67	antigen identified by monoclonal antibody Ki-67	4288	0.555363	1.8	140.69	253.33	0.0002908	0.0301	0.1
230413_s_at	AP1S2	adaptor-related protein complex 1, sigma 2 subunit	8905	0.554339	1.8	13.16	23.74	0.0438265	0.4	0.2
212083_at	TEX261	testis expressed 261	113419	0.554191	1.8	121.39	219.04	0.0002831	0.0297	0.1
215030_at	GRSF1	G-rich RNA sequence binding factor 1	2926	0.553849	1.81	59.5	107.43	0.004682	0.131	0.1
218585_s_at	DTL	denticleless homolog (Drosophila)	51514	0.553849	1.81	242.99	438.73	0.0009562	0.0571	0.1
213992_at	COL4A6	collagen, type IV, alpha 6	1288	0.553792	1.81	18.84	34.02	0.0005189	0.0411	0.1
211006_s_at	KCNB1	potassium voltage-gated channel, Shab-related subfamily, member 1	3745	0.553284	1.81	21.65	39.13	0.0010346	0.0596	0.1
229551_x_at	ZNF367	zinc finger protein 367	195828	0.553128	1.81	167.83	303.42	0.0007784	0.051	0.1
204037_at	LPAR1	lysophosphatidic acid receptor 1	1902	0.553019	1.81	176.59	319.32	0.0006161	0.0447	0.1
219010_at	C1orf106	chromosome 1 open reading frame 106	55765	0.552925	1.81	49.52	89.56	0.0002037	0.0254	0.1
213088_s_at	DNAJC9	DnaJ (Hsp40) homolog, subfamily C, member 9	23234	0.552817	1.81	482.15	872.17	8.93e-05	0.0179	0.1
232278_s_at	DEPDC1	DEP domain containing 1	55635	0.552731	1.81	48.48	87.71	0.0044705	0.128	0.1
218469_at	GREM1	gremlin 1	26585	0.552579	1.81	16.5	29.86	0.0205077	0.282	0.2
203722_at	ALDH4A1	aldehyde dehydrogenase 4 family, member A1	8659	0.552506	1.81	48.72	88.18	0.0001189	0.0208	0.1
237245_at	NA	NA	NA	0.552308	1.81	10.77	19.5	0.0007983	0.0517	0.1
214659_x_at	YLPM1	YLP motif containing 1	56252	0.552146	1.81	33.83	61.27	0.0036673	0.117	0.1
201490_s_at	PPIF	peptidylprolyl isomerase F	10105	0.552088	1.81	67.57	122.39	0.0012336	0.0652	0.1
236675_at	RPA1	replication protein A1, 70kDa	6117	0.551834	1.81	27.68	50.16	0.0015563	0.0744	0.1
212342_at	YIPF6	Yip1 domain family, member 6	286451	0.551143	1.81	32.06	58.17	0.0390716	0.38	0.2
208795_s_at	MCM7	minichromosome maintenance complex component 7	4176	0.550791	1.82	197.8	359.12	0.0001536	0.0235	0.1
222673_x_at	FAM122B	family with sequence similarity 122B	159090	0.550537	1.82	95.32	173.14	0.0263835	0.317	0.2
235203_at	NA	NA	NA	0.550424	1.82	58.4	106.1	0.0104644	0.2	0.1
225145_at	NCOA5	nuclear receptor coactivator 5	57727	0.549778	1.82	56.88	103.46	9.95e-05	0.019	0.1
227547_at	NA	NA	NA	0.549065	1.82	110.45	201.16	0.0006509	0.0457	0.1
204767_s_at	FEN1	flap structure-specific endonuclease 1	2237	0.548651	1.82	398.09	725.58	9.96e-05	0.019	0.1
205565_s_at	FXN	frataxin	2395	0.548611	1.82	31.6	57.6	0.0001754	0.0245	0.1
219410_at	TMEM45A	transmembrane protein 45A	55076	0.548255	1.82	53.57	97.71	0.0306919	0.342	0.2
213253_at	SMC2	structural maintenance of chromosomes 2	10592	0.548237	1.82	85.81	156.52	0.0082013	0.176	0.1
213951_s_at	PSMC3IP	PSMC3 interacting protein	29893	0.546586	1.83	56.67	103.68	0.0006232	0.0447	0.1
227095_at	LEPROT	leptin receptor overlapping transcript	54741	0.546424	1.83	332.98	609.38	0.0004234	0.0364	0.1
212983_at	HRAS	v-Ha-ras Harvey rat sarcoma viral oncogene homolog	3265	0.546119	1.83	136.06	249.14	0.0001855	0.0246	0.1
231145_at	NA	NA	NA	0.546066	1.83	18.67	34.19	0.0037516	0.117	0.1
225946_at	RASSF8	Ras association (RalGDS/AF-6) domain family (N-terminal) member 8	11228	0.545964	1.83	314.65	576.32	0.0001876	0.0247	0.1
202580_x_at	FOXM1	forkhead box M1	2305	0.54539	1.83	122.02	223.73	0.0002511	0.0283	0.1
220093_at	ANTXR1	anthrax toxin receptor 1	84168	0.54503	1.84	33.83	62.07	0.000355	0.033	0.1
229305_at	MLF1IP	MLF1 interacting protein	79682	0.544885	1.84	15.66	28.74	0.000313	0.0315	0.1
226350_at	CHML	choroideremia-like (Rab escort protein 2)	1122	0.54479	1.84	606.33	1112.96	0.0006551	0.0458	0.1
229115_at	DYNC1H1	dynein, cytoplasmic 1, heavy chain 1	1778	0.544412	1.84	24.21	44.47	0.0392512	0.381	0.2
202215_s_at	NFYC	nuclear transcription factor Y, gamma	4802	0.544344	1.84	79.3	145.68	0.0006177	0.0447	0.1
227312_at	SNTB2	syntrophin, beta 2 (dystrophin-associated protein A1, 59kDa, basic component 2)	6645	0.544177	1.84	33.69	61.91	0.0038062	0.119	0.1
224368_s_at	NDRG3	NDRG family member 3	57446	0.544136	1.84	35.26	64.8	0.0027309	0.0988	0.1
226609_at	DCBLD1	discoidin, CUB and LCCL domain containing 1	285761	0.543375	1.84	100.22	184.44	0.0010387	0.0596	0.1
222848_at	CENPK	centromere protein K	64105	0.542377	1.84	163.57	301.58	0.0016281	0.0762	0.1
244640_at	ZNF850	zinc finger protein 850	342892	0.541142	1.85	25.78	47.64	0.01762	0.261	0.2
200959_at	FUS	fused in sarcoma	2521	0.541075	1.85	307.39	568.11	0.0014795	0.073	0.1
224848_at	CDK6	cyclin-dependent kinase 6	1021	0.539109	1.85	196.02	363.6	0.0043007	0.125	0.1
211713_x_at	KIAA0101	KIAA0101	9768	0.538817	1.86	67.67	125.59	5.09e-05	0.0141	0.1
219043_s_at	NA	NA	NA	0.538673	1.86	152.73	283.53	4.61e-05	0.0136	0.1
227617_at	TMEM201	transmembrane protein 201	199953	0.538294	1.86	148.23	275.37	0.000399	0.0352	0.1
204048_s_at	PHACTR2	phosphatase and actin regulator 2	9749	0.536271	1.86	79.47	148.19	0.0144315	0.235	0.1
228045_at	NA	NA	NA	0.536027	1.87	20.83	38.86	0.0069039	0.162	0.2
206078_at	KALRN	kalirin, RhoGEF kinase	8997	0.535494	1.87	28.59	53.39	0.0017811	0.0795	0.1
231849_at	KRT80	keratin 80	144501	0.535285	1.87	118.86	222.05	0.0013876	0.0701	0.1
233814_at	EFNA5	ephrin-A5	1946	0.534539	1.87	19.81	37.06	1.73e-05	0.00799	0.1
202094_at	BIRC5	baculoviral IAP repeat containing 5	332	0.534395	1.87	273.14	511.12	0.0001448	0.0228	0.1
239106_at	CA5BP1	carbonic anhydrase VB pseudogene 1	340591	0.534141	1.87	9.7	18.16	0.001435	0.0716	0.1
202338_at	TK1	thymidine kinase 1, soluble	7083	0.533903	1.87	392.6	735.34	0.0002033	0.0254	0.1
201015_s_at	JUP	junction plakoglobin	3728	0.533293	1.88	158.66	297.51	0.0001737	0.0245	0.1
213470_s_at	HNRNPH1	heterogeneous nuclear ribonucleoprotein H1 (H)	3187	0.533174	1.88	15.59	29.24	0.0036305	0.116	0.1
206079_at	CHML	choroideremia-like (Rab escort protein 2)	1122	0.532773	1.88	15.2	28.53	0.0008597	0.0533	0.1
212023_s_at	MKI67	antigen identified by monoclonal antibody Ki-67	4288	0.532398	1.88	51.6	96.92	0.0015298	0.0738	0.1
220295_x_at	DEPDC1	DEP domain containing 1	55635	0.532098	1.88	23.54	44.24	0.0470204	0.412	0.2
218564_at	RFWD3	ring finger and WD repeat domain 3	55159	0.531188	1.88	88.48	166.57	0.0004927	0.0399	0.1
221521_s_at	GINS2	GINS complex subunit 2 (Psf2 homolog)	51659	0.531046	1.88	275.14	518.11	2.08e-05	0.00906	0.1
216237_s_at	MCM5	minichromosome maintenance complex component 5	4174	0.530072	1.89	214.34	404.36	0.0001558	0.0235	0.1
212205_at	H2AFV	H2A histone family, member V	94239	0.530014	1.89	316.09	596.38	7.6e-05	0.0164	0.1
238704_at	NA	NA	NA	0.529519	1.89	14.53	27.44	0.0002109	0.0257	0.1
227846_at	GPR176	G protein-coupled receptor 176	11245	0.529281	1.89	228.3	431.34	0.0022385	0.0888	0.1
225009_at	CMTM4	CKLF-like MARVEL transmembrane domain containing 4	146223	0.528422	1.89	25.75	48.73	0.0265932	0.319	0.2
228162_at	ESD	esterase D	2098	0.528328	1.89	23.22	43.95	0.0003364	0.0326	0.1
226922_at	RANBP2	RAN binding protein 2	5903	0.527767	1.89	28.51	54.02	0.0020936	0.0855	0.1
235694_at	TCFL5	transcription factor-like 5 (basic helix-loop-helix)	10732	0.527658	1.9	36.63	69.42	0.0147528	0.237	0.2
219610_at	RGNEF	190 kDa guanine nucleotide exchange factor	64283	0.527496	1.9	315.68	598.45	9.33e-05	0.0186	0.1
201979_s_at	PPP5C	protein phosphatase 5, catalytic subunit	5536	0.527339	1.9	23.05	43.71	0.0146147	0.237	0.2
209494_s_at	PATZ1	POZ (BTB) and AT hook containing zinc finger 1	23598	0.527039	1.9	48.34	91.72	0.0001905	0.0247	0.1
202613_at	CTPS	CTP synthase	1503	0.526926	1.9	249.9	474.26	0.000172	0.0244	0.1
222037_at	MCM4	minichromosome maintenance complex component 4	4173	0.526811	1.9	63.86	121.22	0.0027067	0.0985	0.1
204768_s_at	FEN1	flap structure-specific endonuclease 1	2237	0.525822	1.9	142.44	270.89	0.0003444	0.0326	0.1
230652_at	ARAF	v-raf murine sarcoma 3611 viral oncogene homolog	369	0.52471	1.91	15.82	30.15	0.000719	0.0489	0.1
209132_s_at	COMMD4	COMM domain containing 4	54939	0.52394	1.91	183.29	349.83	0.0001196	0.0208	0.1
238554_at	CYB5B	cytochrome b5 type B (outer mitochondrial membrane)	80777	0.522636	1.91	54.72	104.7	0.0015063	0.0735	0.1
204285_s_at	PMAIP1	phorbol-12-myristate-13-acetate-induced protein 1	5366	0.52217	1.92	25.79	49.39	0.0032536	0.11	0.1
232287_at	PGBD3	piggyBac transposable element derived 3	267004	0.521957	1.92	38.51	73.78	0.005409	0.142	0.1
243840_at	NA	NA	NA	0.521954	1.92	17.95	34.39	0.0008348	0.0528	0.1
1560879_a_at	SYT15	synaptotagmin XV	83849	0.521887	1.92	117.79	225.7	1.45e-05	0.00721	0.1
222036_s_at	MCM4	minichromosome maintenance complex component 4	4173	0.521711	1.92	131.32	251.71	0.0001587	0.0237	0.1
229304_s_at	MLF1IP	MLF1 interacting protein	79682	0.521272	1.92	22.79	43.72	0.0041292	0.123	0.1
215498_s_at	MAP2K3	mitogen-activated protein kinase kinase 3	5606	0.520784	1.92	61.14	117.4	0.0001344	0.0222	0.1
227350_at	HELLS	helicase, lymphoid-specific	3070	0.520545	1.92	228.29	438.56	0.0003714	0.0338	0.1
212157_at	SDC2	syndecan 2	6383	0.519022	1.93	166.44	320.68	0.0005925	0.0438	0.1
217761_at	ADI1	acireductone dioxygenase 1	55256	0.518238	1.93	131.56	253.86	0.000238	0.0279	0.1
230570_at	NA	NA	NA	0.517966	1.93	108.98	210.4	0.000111	0.0201	0.1
220123_at	SLC35F5	solute carrier family 35, member F5	80255	0.517838	1.93	29.32	56.62	0.0015775	0.0747	0.1
222717_at	SDPR	serum deprivation response	8436	0.517434	1.93	35.17	67.97	0.0056311	0.146	0.1
201111_at	CSE1L	CSE1 chromosome segregation 1-like (yeast)	1434	0.516288	1.94	782.29	1515.22	0.0001412	0.0226	0.1
201431_s_at	DPYSL3	dihydropyrimidinase-like 3	1809	0.516096	1.94	34.95	67.72	0.001105	0.0617	0.1
200656_s_at	P4HB	prolyl 4-hydroxylase, beta polypeptide	5034	0.515625	1.94	369.1	715.83	0.0398189	0.384	0.1
209172_s_at	CENPF	centromere protein F, 350/400kDa (mitosin)	1063	0.513255	1.95	89.64	174.65	0.0004327	0.0369	0.1
1555618_s_at	SAE1	SUMO1 activating enzyme subunit 1	10055	0.511331	1.96	109.43	214.01	0.0110318	0.205	0.1
210065_s_at	UPK1B	uroplakin 1B	7348	0.511268	1.96	21.78	42.6	9e-06	0.00553	0.1
224565_at	NEAT1	nuclear paraspeckle assembly transcript 1 (non-protein coding)	283131	0.51111	1.96	477.54	934.32	0.001152	0.063	0.1
235028_at	NA	NA	NA	0.510547	1.96	10.65	20.86	0.0015043	0.0735	0.1
209064_x_at	PAIP1	poly(A) binding protein interacting protein 1	10605	0.509875	1.96	194.91	382.27	0.0002946	0.0303	0.1
239503_at	NA	NA	NA	0.509805	1.96	66.03	129.52	0.0004686	0.0388	0.1
219825_at	CYP26B1	cytochrome P450, family 26, subfamily B, polypeptide 1	56603	0.509207	1.96	58.07	114.04	0.0009793	0.058	0.1
1553956_at	ALS2CR4	amyotrophic lateral sclerosis 2 (juvenile) chromosome region, candidate 4	65062	0.50891	1.97	343.86	675.68	0.0010485	0.0599	0.1
204156_at	SIK3	SIK family kinase 3	23387	0.508726	1.97	9.62	18.91	8.53e-05	0.0175	0.1
212921_at	SMYD2	SET and MYND domain containing 2	56950	0.507713	1.97	14.81	29.17	0.0027841	0.0998	0.1
219493_at	SHCBP1	SHC SH2-domain binding protein 1	79801	0.50537	1.98	208.45	412.47	0.0019405	0.0829	0.1
225807_at	JUB	jub, ajuba homolog (Xenopus laevis)	84962	0.504678	1.98	38.84	76.96	0.0097337	0.192	0.2
225962_at	ZNRF1	zinc and ring finger 1	84937	0.50314	1.99	19.23	38.22	0.0041626	0.124	0.1
239400_at	NA	NA	NA	0.502561	1.99	15.7	31.24	0.0001511	0.0233	0.1
215177_s_at	ITGA6	integrin, alpha 6	3655	0.50163	1.99	53.85	107.35	0.0012882	0.0671	0.1
227164_at	SRSF1	serine/arginine-rich splicing factor 1	6426	0.501342	1.99	59.78	119.24	0.0002645	0.029	0.1
201267_s_at	PSMC3	proteasome (prosome, macropain) 26S subunit, ATPase, 3	5702	0.500758	2	148.56	296.67	0.0049804	0.136	0.1
218756_s_at	DHRS11	dehydrogenase/reductase (SDR family) member 11	79154	0.500057	2	43.55	87.09	8.25e-05	0.0172	0.1
214500_at	H2AFY	H2A histone family, member Y	9555	0.499849	2	49.8	99.63	0.0068421	0.161	0.1
220085_at	HELLS	helicase, lymphoid-specific	3070	0.499793	2	24.18	48.38	0.0023173	0.091	0.1
215464_s_at	TAX1BP3	Tax1 (human T-cell leukemia virus type I) binding protein 3	30851	0.498941	2	160.23	321.14	0.0004763	0.0392	0.1
224727_at	C19orf63	chromosome 19 open reading frame 63	284361	0.497259	2.01	53.51	107.61	0.0001129	0.0203	0.1
212991_at	FBXO9	F-box protein 9	26268	0.496532	2.01	27.92	56.23	0.000109	0.0199	0.1
226775_at	ENY2	enhancer of yellow 2 homolog (Drosophila)	56943	0.495391	2.02	29.56	59.67	7.95e-05	0.0168	0.1
206003_at	CEP135	centrosomal protein 135kDa	9662	0.492345	2.03	20.26	41.15	0.0173955	0.259	0.1
230109_at	PDE7B	phosphodiesterase 7B	27115	0.491228	2.04	36.4	74.1	0.0004211	0.0364	0.1
215617_at	SPATS2L	spermatogenesis associated, serine-rich 2-like	26010	0.491016	2.04	16.67	33.95	0.0002135	0.0259	0.1
232270_at	C9orf3	chromosome 9 open reading frame 3	84909	0.490856	2.04	72.2	147.09	5.24e-05	0.0141	0.1
228483_s_at	TAF9B	TAF9B RNA polymerase II, TATA box binding protein (TBP)-associated factor, 31kDa	51616	0.490349	2.04	77.74	158.54	0.0057555	0.148	0.1
208711_s_at	CCND1	cyclin D1	595	0.489703	2.04	73	149.07	0.0239232	0.304	0.2
243023_at	NA	NA	NA	0.48863	2.05	34.81	71.24	0.0002599	0.0288	0.1
238129_s_at	FZD2	frizzled homolog 2 (Drosophila)	2535	0.48843	2.05	209.17	428.25	0.0001	0.019	0.1
223302_s_at	ZNF655	zinc finger protein 655	79027	0.486461	2.06	81.56	167.66	7.51e-05	0.0164	0.1
201633_s_at	CYB5B	cytochrome b5 type B (outer mitochondrial membrane)	80777	0.485677	2.06	184.46	379.8	7.05e-05	0.0164	0.1
229485_x_at	SHISA3	shisa homolog 3 (Xenopus laevis)	152573	0.482247	2.07	32.19	66.75	0.0006281	0.0449	0.1
206140_at	LHX2	LIM homeobox 2	9355	0.481155	2.08	49.15	102.15	0.0006448	0.0455	0.1
222499_at	MRPS16	mitochondrial ribosomal protein S16	51021	0.480637	2.08	56.1	116.72	0.0220158	0.292	0.3
212355_at	KHNYN	KH and NYN domain containing	23351	0.48062	2.08	46.5	96.75	0.0022059	0.0882	0.1
1553106_at	C5orf24	chromosome 5 open reading frame 24	134553	0.478618	2.09	17.46	36.48	0.0005675	0.0432	0.1
218719_s_at	GINS3	GINS complex subunit 3 (Psf3 homolog)	64785	0.478023	2.09	30.56	63.93	6.35e-05	0.0156	0.1
242346_x_at	NA	NA	NA	0.475299	2.1	34.54	72.67	0.0003147	0.0315	0.1
1557910_at	HSP90AB1	heat shock protein 90kDa alpha (cytosolic), class B member 1	3326	0.470955	2.12	117.07	248.58	0.0035247	0.114	0.1
242300_at	NA	NA	NA	0.469949	2.13	38.08	81.03	0.0006164	0.0447	0.1
203564_at	FANCG	Fanconi anemia, complementation group G	2189	0.468594	2.13	44.24	94.41	0.0111953	0.207	0.2
204049_s_at	PHACTR2	phosphatase and actin regulator 2	9749	0.468336	2.14	61.53	131.38	0.0024849	0.0954	0.1
212125_at	RANGAP1	Ran GTPase activating protein 1	5905	0.468182	2.14	77.47	165.47	0.0193801	0.274	0.1
235572_at	SPC24	SPC24, NDC80 kinetochore complex component, homolog (S. cerevisiae)	147841	0.467672	2.14	48.39	103.47	0.0014502	0.0721	0.1
224851_at	CDK6	cyclin-dependent kinase 6	1021	0.467083	2.14	352.69	755.09	0.0002603	0.0288	0.1
229461_x_at	NEGR1	neuronal growth regulator 1	257194	0.466071	2.15	18.27	39.2	0.0080454	0.175	0.1
229143_at	CNOT3	CCR4-NOT transcription complex, subunit 3	4849	0.465483	2.15	28.32	60.84	0.0029978	0.104	0.1
242890_at	NA	NA	NA	0.465223	2.15	68.09	146.36	0.0004253	0.0364	0.1
1558292_s_at	PIGW	phosphatidylinositol glycan anchor biosynthesis, class W	284098	0.464918	2.15	63.81	137.25	0.0017932	0.0798	0.1
201291_s_at	TOP2A	topoisomerase (DNA) II alpha 170kDa	7153	0.464594	2.15	502.89	1082.43	0.0159155	0.247	0.2
1557938_s_at	PTRF	polymerase I and transcript release factor	284119	0.460941	2.17	253.43	549.81	0.0004145	0.0361	0.1
211219_s_at	LHX2	LIM homeobox 2	9355	0.459762	2.18	27.08	58.9	7.5e-05	0.0164	0.1
222962_s_at	MCM10	minichromosome maintenance complex component 10	55388	0.458197	2.18	86.92	189.7	0.0002298	0.0274	0.1
205286_at	TFAP2C	transcription factor AP-2 gamma (activating enhancer binding protein 2 gamma)	7022	0.45715	2.19	213.69	467.44	0.0018908	0.0817	0.1
225655_at	UHRF1	ubiquitin-like with PHD and ring finger domains 1	29128	0.45471	2.2	338.45	744.32	5.14e-05	0.0141	0.1
208051_s_at	PAIP1	poly(A) binding protein interacting protein 1	10605	0.454455	2.2	177.76	391.15	0.0007875	0.0513	0.1
202532_s_at	DHFR	dihydrofolate reductase	1719	0.453302	2.21	93.48	206.22	0.0002543	0.0285	0.1
221886_at	DENND2A	DENN/MADD domain containing 2A	27147	0.452647	2.21	21.89	48.36	0.0194419	0.274	0.3
213092_x_at	DNAJC9	DnaJ (Hsp40) homolog, subfamily C, member 9	23234	0.450197	2.22	78.69	174.79	0.0007835	0.0512	0.1
205034_at	CCNE2	cyclin E2	9134	0.448682	2.23	77.77	173.33	1.99e-05	0.00877	0.1
201195_s_at	SLC7A5	solute carrier family 7 (cationic amino acid transporter, y+ system), member 5	8140	0.443661	2.25	290.74	655.32	7.9e-06	0.00502	0.1
202107_s_at	MCM2	minichromosome maintenance complex component 2	4171	0.441317	2.27	237.53	538.23	2.19e-05	0.00925	0.1
210983_s_at	MCM7	minichromosome maintenance complex component 7	4176	0.440649	2.27	174.92	396.96	1.37e-05	0.007	0.1
201890_at	RRM2	ribonucleotide reductase M2	6241	0.440621	2.27	687.06	1559.3	0.000156	0.0235	0.1
201058_s_at	MYL9	myosin, light chain 9, regulatory	10398	0.43703	2.29	489.29	1119.58	1.52e-05	0.00749	0.1
1559449_a_at	NA	NA	NA	0.436989	2.29	17.65	40.39	0.0018613	0.0811	0.1
224566_at	NEAT1	nuclear paraspeckle assembly transcript 1 (non-protein coding)	283131	0.436418	2.29	161.61	370.31	6.6e-05	0.016	0.1
236249_at	IKBIP	IKBKB interacting protein	121457	0.436187	2.29	34.04	78.04	0.001546	0.0743	0.1
226342_at	SPTBN1	spectrin, beta, non-erythrocytic 1	6711	0.435493	2.3	88.54	203.31	0.0002463	0.0283	0.1
202744_at	SLC20A2	solute carrier family 20 (phosphate transporter), member 2	6575	0.434508	2.3	43.29	99.63	0.0004804	0.0395	0.1
241344_at	NA	NA	NA	0.432409	2.31	29.78	68.87	0.0007054	0.0484	0.1
200842_s_at	EPRS	glutamyl-prolyl-tRNA synthetase	2058	0.431913	2.32	158.43	366.81	0.0381724	0.376	0.2
213180_s_at	GOSR2	golgi SNAP receptor complex member 2	9570	0.431802	2.32	23.68	54.84	0.0017828	0.0795	0.1
1553535_a_at	RANGAP1	Ran GTPase activating protein 1	5905	0.430472	2.32	87.02	202.15	0.0270087	0.321	0.3
202132_at	WWTR1	WW domain containing transcription regulator 1	25937	0.428583	2.33	105.32	245.74	0.0046392	0.13	0.1
214881_s_at	UBTF	upstream binding transcription factor, RNA polymerase I	7343	0.42652	2.34	21.68	50.83	5.2e-05	0.0141	0.1
1565951_s_at	CHML	choroideremia-like (Rab escort protein 2)	1122	0.425218	2.35	38.58	90.73	7.27e-05	0.0164	0.1
1554408_a_at	TK1	thymidine kinase 1, soluble	7083	0.423073	2.36	269.51	637.03	0.0027014	0.0985	0.1
205296_at	RBL1	retinoblastoma-like 1 (p107)	5933	0.421525	2.37	15.04	35.68	0.001466	0.0727	0.1
223274_at	TCF19	transcription factor 19	6941	0.420487	2.38	51.27	121.93	7.3e-06	0.00501	0.1
220651_s_at	MCM10	minichromosome maintenance complex component 10	55388	0.420282	2.38	109.66	260.92	0.0009423	0.0566	0.1
208712_at	CCND1	cyclin D1	595	0.418043	2.39	186.05	445.05	0.0001514	0.0233	0.1
239218_at	NA	NA	NA	0.416163	2.4	88.88	213.57	2.43e-05	0.00963	0.1
212173_at	AK2	adenylate kinase 2	204	0.415956	2.4	36.08	86.74	1.69e-05	0.00797	0.1
201969_at	NASP	nuclear autoantigenic sperm protein (histone-binding)	4678	0.414323	2.41	68.79	166.03	9.52e-05	0.0187	0.1
217911_s_at	BAG3	BCL2-associated athanogene 3	9531	0.410391	2.44	536.91	1308.29	9e-07	0.00188	0.1
226103_at	NEXN	nexilin (F actin binding protein)	91624	0.410263	2.44	80.83	197.02	8.3e-05	0.0173	0.1
203967_at	CDC6	cell division cycle 6 homolog (S. cerevisiae)	990	0.406568	2.46	64.38	158.35	0.0003962	0.035	0.1
226269_at	GDAP1	ganglioside-induced differentiation-associated protein 1	54332	0.397611	2.52	25.63	64.46	0.0007167	0.0489	0.1
232020_at	SMURF2	SMAD specific E3 ubiquitin protein ligase 2	64750	0.397579	2.52	41.38	104.08	0.0007776	0.051	0.1
48808_at	DHFR	dihydrofolate reductase	1719	0.390739	2.56	160.59	410.99	7e-07	0.00182	0.1
239252_at	COX7B	cytochrome c oxidase subunit VIIb	1349	0.386422	2.59	21.23	54.94	2.69e-05	0.0101	0.1
230930_at	LOC338620	hypothetical protein LOC338620	338620	0.382609	2.61	59.27	154.91	0.0002092	0.0257	0.1
209024_s_at	SYNCRIP	synaptotagmin binding, cytoplasmic RNA interacting protein	10492	0.369802	2.7	51.58	139.48	0.0011231	0.0623	0.1
209560_s_at	DLK1	delta-like 1 homolog (Drosophila)	8788	0.368358	2.72	9.29	25.22	4.3e-06	0.00385	0.1
1555225_at	C1orf43	chromosome 1 open reading frame 43	25912	0.359607	2.78	16.47	45.8	0.0004424	0.0373	0.1
202534_x_at	DHFR	dihydrofolate reductase	1719	0.349465	2.86	233.53	668.25	6.1e-06	0.00451	0.1
235092_at	NA	NA	NA	0.347798	2.88	16.35	47.01	0.0010578	0.0601	0.1
228987_at	NA	NA	NA	0.332956	3	26.45	79.44	0.0001383	0.0225	0.1
205547_s_at	TAGLN	transgelin	6876	0.32606	3.07	615.8	1888.61	1.9e-06	0.0028	0.1
205330_at	MN1	meningioma (disrupted in balanced translocation) 1	4330	0.324774	3.08	39.08	120.33	0.0068222	0.16	0.1
1555673_at	LOC730755	keratin associated protein 2-4-like	730755	0.322076	3.1	12.97	40.27	0.0010027	0.0588	0.1
212009_s_at	STIP1	stress-induced-phosphoprotein 1	10963	0.31987	3.13	17.66	55.21	0.0010366	0.0596	0.1
1552309_a_at	NEXN	nexilin (F actin binding protein)	91624	0.294712	3.39	52.5	178.14	0.000186	0.0246	0.1
1555724_s_at	TAGLN	transgelin	6876	0.290509	3.44	352.37	1212.94	0.0015898	0.075	0.1
236273_at	NBPF1	neuroblastoma breakpoint family, member 1	55672	0.252977	3.95	28.47	112.54	0.0003471	0.0326	0.1
219836_at	ZBED2	zinc finger, BED-type containing 2	79413	0.237718	4.21	111.53	469.17	6.6e-06	0.00475	0.1
